# Supplementary material for: Cell transfection of purified cytolethal distending toxin B subunits allows comparing their nuclease activity while plasmid degradation assay does not
Source: PLoS One. 2019 Mar 28;14(3):e0214313. doi: 10.1371/journal.pone.0214313 (PMC6438463; doi:10.1371/journal.pone.0214313)
Supplement: S1 File — (XLSX) [file pone.0214313.s010.xlsx]

## Sheet: Fig 1F
treatment		A	B	C	Mean	SD	p-value (anova vs NT)
NT	8h	0	0	0	0	0
NT	9h30	0	0.769231	1.05263	0.607287	0.544681
NT	11h	1.14286	0	2.0979	1.08025	1.05035
HducCDT WT	8h	26.6667	29.8507	33.1126	29.8767	3.22304	< 0,0001
HducCDT WT	9h30	36	39.1892	41.9753	39.0548	2.98992	< 0,0001
HducCDT WT	11h	44.586	46.875	48.9796	46.8135	2.19745	< 0,0001
HducCDT D273R	11h	0	3.92157	7.5	3.80719	3.75131	0.8363
EcolCDT WT	8h	29.6053	30.6748	32.6087	30.9629	1.5223	< 0,0001
EcolCDT WT	9h30	39.8693	40.5797	40.8451	40.4314	0.504528	< 0,0001
EcolCDT WT	11h	48.1481	48.6842	49.697	48.8431	0.786542	< 0,0001
EcolCDT H153A	11h	3.33333	4.22535	5.625	4.39456	1.15517	0.6348

## Sheet: Fig 1C
	treatment	A	B	C	Mean	SD	p-value (anova vs NT)		Individual cell fluorescence (A.U.)
γH2AX raw fluorescence (A.U.)	NT	4.6328	5.55599	5.96409					A					B					C
	HducCDT WT	58.5774	59.6249	64.6596					NT	HducCDT WT	HducCDT D273R	EcolCDT WT	EcolCDT H153A	NT	HducCDT WT	HducCDT D273R	EcolCDT WT	EcolCDT H153A	NT	HducCDT WT	HducCDT D273R	EcolCDT WT	EcolCDT H153A
	HducCDT D273R	5.01976	5.78788	7.35877					19.719	34.69	10.427	11.429	5.32	0.484	81.546	33.258	7.576	4.238	9.793	26.404	12.377	15.303	1.81
	EcolCDT WT	22.1402	23.755	25.5314					9.919	42.613	2.742	1.727	2.979	1.377	39.128	4.095	9.728	9.083	3.929	40.386	9.005	1.036	1.739
	EcolCDT H153A	5.46026	6.87766	7.15003					1.186	27.464	5.507	1.52	1.22	7.958	62.138	1.987	47.246	4.309	30.012	22.148	2.185	17.617	3.75
γH2AX fold-increase compared to NT	NT	1	1	1	1	0			6.307	166.66	22.401	51.026	5.774	4.799	20.033	4.976	44.028	0.761	35.044	47.658	1.48	32.643	2.886
	HducCDT WT	12.644	10.7316	10.8415	11.4057	1.07383	< 0,0001		7.578	88.592	1.329	8.26	4.942	18.874	78.792	2.133	50.106	8.145	26.516	70.764	1.822	8.203	13.176
	HducCDT D273R	1.08352	1.04174	1.23385	1.1197	0.101036	0.9944		7.544	38.637	12.31	132.907	4.318	7.118	34.728	6.25	26.264	17.445	30.85	43.017	0.758	63.166	13.657
	EcolCDT WT	4.779	4.27556	4.28085	4.44514	0.289146	< 0,0001		1.222	23.557	0.241	27.445	2.116	4.974	116.554	18.535	7.503	1.949	30.718	44.728	0.856	46.28	5.148
	EcolCDT H153A	1.17861	1.23788	1.19885	1.20511	0.0301291	0.9607		5.712	10.847	21.027	17.955	3.96	4.904	117.774	3.687	25.096	4.648	0.647	107.455	15.973	66.737	2.562
γH2AX positive cells (%)	NT	8.49673	13.4228	8.93855	10.286	2.7255			4.193	87.609	1.302	40.789	5.682	3.641	40.553	7.676	27.421	1.693	1.728	99.089	1.104	28.576	2.72
	HducCDT WT	99.1525	94.186	95.6522	96.3303	2.55174	< 0,0001		0.06	18.22	5.994	13.409	1.138	5.185	25.247	6.538	20.78	4.836	32.088	73.972	19.143	22.346	13.977
	HducCDT D273R	16.8478	10	10.3448	12.3976	3.85791	0.8299		4.601	20.098	2.812	19.889	1.486	5.256	75.788	9.496	53.269	2.675	1.677	43.245	2.096	42.926	1.906
	EcolCDT WT	59.4203	57.4324	62.8319	59.8949	2.73082	< 0,0001		15.997	69.17	3.347	39.769	0.846	3.043	70.853	3.086	21.752	5.379	4.673	70.453	0.45	6.957	8.084
	EcolCDT H153A	9.14286	16.5563	13.8889	13.196	3.75497	0.6404		0.118	76.835	2.217	82.173	22.842	6.812	49.96	7.033	31.225	2.006	2.57	168.301	2.187	32.177	2.106
									1.185	14.86	3.817	12.438	1.766	4.386	31.925	14.458	32.083	1.508	23.345	9.551	16.107	25.07	3.631
									5.836	26.106	3.338	35.097	3.764	4.631	89.282	6.145	29.028	1.283	8.039	73.169	2.18	7.576	6.461
									12.583	76.153	2.345	18.174	2.996	4.219	66.264	6.188	13.609	1.514	6.13	6.606	6.176	4.991	3.795
									0.801	50.371	14.635	82.551	21.359	6.606	39.03	6.009	28.435	17.021	1.779	41.624	9.734	58.266	5.375
									1.931	97.963	5.795	19.058	20.784	8.817	16.542	3.039	27.494	2.18	0.986	52.367	1.913	28.398	0.876
									2.888	45.082	4.823	3.858	9.392	1.284	36.261	5.211	48.47	2.164	27.719	14.037	1.476	24.852	4.982
									1.37	34.358	12.183	15.206	3.228	4.657	71.432	8.095	1.052	67.593	15.823	49.154	3.14	58.081	2.301
									1.135	60.754	0.714	19.783	4.91	4.65	24.84	6.374	29.751	16.613	7.714	64.363	6.697	24.056	23.931
									23.392	58.033	12.499	4.763	26.49	5.901	19.819	3.786	1.164	2.088	3.134	54.342	1.751	21.718	5.348
									17.13	48.907	3.585	19.001	8.809	7.28	16.397	7.55	1.603	2.91	2.707	70.511	2.501	2.717	14.661
									1.188	73.647	5.219	1.622	8.072	4.323	60.664	3.835	0.345	0.708	2.146	77.414	3.505	15.682	4.903
									2.554	32.718	3.653	11.127	18.288	9.061	49.749	6.246	7.72	3.11	2.756	57.643	0.548	6.162	2.978
									2.166	22.001	4.714	7.887	1.43	0.603	18.195	3.605	0.386	0.625	1.424	46.01	0.055	86.842	8.582
									1.852	25.544	4.275	26.757	7.517	4.312	46.657	12.898	0.675	8.094	2.675	35.371	0.308	22.39	3.602
									1.37	44.881	6.92	12.684	6.588	5.35	46.327	2.481	2.435	4.61		60.408	4.668	23.473	17.482
									1.614	77.957	14.731	0.574	3.763	2.578	39.715	4.568	6.296	15.361	1.401	34.775	2.233	21.311	9.205
									1.195	24.905	2.553	14.047	5.543	8.744	80.918	2.98	32.326	1.436	1.038	54.987	12.948	56.579	8.776
									2.006	42.792	12.443	2.812	7.138	2.629	78.281	1.971	19.952	3.146	1.817	7.884	0.67	43.408	3.033
									5.596	60.48	3.885	0.585	4.493	2.825	40.315	5.718	16.955	7.306	3.385	72.176	0.3	0.064	3.332
									6.419	1.028	4.273	5.106	0.078	2.698	67.353	2.245	58.528	1.25	1.183	53.193	3.721	4.36	8.836
									13.128	51.964	3.914	27.084	0.927	10.412	160.05	1.94	32.807	2.922	3.654	4.987	10.609	28.013	9.59
									35.889	61.156	17.713	35.852	0.047	28.324	59.91	1.505	54.793	3.797	1.689	76.757	6.325	0.033	11.197
									0.093	149.812	2.76	1.62	0.018	1.438	78.119	0.848	23.76	3.771	0.158	44.367	1.159	27.99	10.773
									8.428	45.269	6.371	16.58	0.094	3.084	54.724	2.101	71.536	3.09	1.523	36.582	0.041	0.417	3.338
									9.868	39.549	6.025	3.802	1.2	7.407	46.398	2.138	24.642	11.011	0.24	51.639	0.462	67.448	3.279
									5.626	56.536	7.625	16.372	1.045	8.718	58.01	1.197	17.383	5.126	0.369	60.057	1.887	31.008	3.24
									4.978	67.968	3.03	2.139	0.927	5.375	61.019	12.561	6.421	8.333	3.957	50.423	29.694	0.276	6.452
									1.921	46.515	3.803	2.716	2.622	7.185	62.953	29.213	8.829	20.685	0.052	66.826	6.399	15.413	35.662
									4.107	26.764	5.524	153.389	0.432	0.665	56.306	2.619	75.688	14.264	1.422	52.831	57.683	53.395	7.751
									13.86	22.769	10.088	2.367	2.093	4.045	148.143	1.431	1.357	8.8	0.259	58.026	4.147	16.949	2.692
									3.48	73.094	6.53	20.725	0.403	7.34	18.85	1.754	2.924	2.361	0.282	95.004	0.929	54.905	6.204
									4.26	43.629	12.848	1.294	1.497	3.467	61.751	13.515	1.027	2.278	0.071	85.428	0.935	43.256	2.505
									1.197	105.238	3.915	9.759	2.419	0.905	43.405	3.214	10.929	3.361	0.002	45.741	0.653	77.807	1.289
									4.574	5.165	22.957	32.963	0.667	10.645	56.824	3.269	36.306	97.674	0.325	54.358	2.775	5.826	2.017
									1.793	105.555	8.547	7.15	3.654	7.271	47.567	4.116	1.681	4.637	25.156	56.728	7.183	7.648	45.488
									0.92	127.258	10.255	0.487	2.624	5.61	37.48	1.781	23.691	5.614	2.278	71.333	8.668	12.743	2.622
									21.14	37.421	0.194	10.617	0.987	2.011	73.899	2.661	5.922	2.845	1.924	71.957	9.802	5.86	13.184
									1.373	92.619	0.124	10.846	9.496	11.097	69.663	13.776	8.099	4.536	0.085	57.041	144.786	48.975	2.259
									0.438	9.062	1.736	12.062	0.494	2.005	55.267	3.642	14.492	4.461	0.502	46.906	1.522	0.998	18.76
									3.215	60.624	0.523	32.795	0.68	1.83	20.209	3.802	1.457	3.276	6.846	85.82	2.472	5.175	7.656
									3.977	64.38	0.831	105.268	4.209	3.737	104.567	1.225	16.611	5.141	3.503	35.861	4.1	2.235	7.151
									0.104	59.763	0.332	11.421	3.211	4.259	22.089	2.225	13.638	1.861	6.012	45.971	14.9	2.373	0.754
									2.006	174.266	0.977	4.094	2.214	1.748	32.94	6.063	5.238	19.66	1.26	75.313	6.273	9.496	0.484
									1.138	87.356	4.976	41.684	4.664	4.511	25.706	3.486	21.196	10.637	4.589	112.984	2.203	134.977	0.67
									2.188	32.432	0.346	14.547	1.683	19.915	40.425	1.699	10.267	2.203	6.63	83.131	14.223	0.956	0.949
									2.629	45.678	10.971	2.015	1.053	2.347	31.493	1.938	24.559	7.1	0.771	153.905	0.321	11.938	7.512
									1.619	44.536	7.018	3.158	4.337	1.446	52.785	1.604	9.364	1.726	0.635	84.275	4.007	1.254	0.248
									0.183	45.957	0.86	67.516	7.939	1.317	47.83	3.783	33.388	18.843	4.595	59.671	1.497	0.637	0.714
									1.614	118.467	9.037	1.213	2.743	3.375	66.705	50.679	52.946	1.214	2.074	37.659	10.385	0.958	0.609
									0.285	28.153	3.788	18.259	2.763	2.904	106.523	3.382	12.075	1.082	14.702	50.433	4.582	17.828	1.973
									0.36	149.316	0.491	0.904	5.389	1.746	93.287	8.285	40.458	0.26	6.455	132.891	5.065	96.217	1.967
									4.812	90.096	2.669	6.228	8.826	0.646	64.056	6.255	12.256	2.327	6.368	65.027	0.738	0.173	3.679
									2.528	73.06	0.034	8.779	7.037	11.297	51.338	1.281	20.669	7.694	4.58	41.607	1.537	18.393	4.142
									0.803	44.195	1.551	47.776	4.516	1.191	43.198	1.129	1.279	5.919	2.214	87.458	0.521	69.008	0.381
									0.198	60.584	3.089	8.438	2.484	19.26	97.164	2.366	10.749	7.087	0.988	45.738	0.045	7.107	2.878
									4.832	25.01	1.262	0.989	4.667	3.545	73.459	1.966	35.547	3.5	3.979	104.61	5.396	9.955	3.483
									1.637	78.602	0.085	0.149	2.899	5.33	81.985	1.869	54.408	1.675	7.601	45.469	14.071	11.418	16.438
									3.814	47.611	7.186	6.749	3.965	18.694	35.559	9.1	23.377	2.652	7.08	35.398	2.172	23.705	1.293
									0.68	45.249	1.654	4.881	0.962	0.282	31.68	0.881	23.841	3.454	6.35	68.424	1.26	6.993	2.897
									38.818	109.921	2.379	0.742	9.877	4.97	98.337	3.257	84.413	4.54	2.006	83.616	2.757	8.57	2.839
									3.203	162.792	0.348	22.749	1.523	28.355	40.239	3.734	29.805	4.064	12.763	35.762	14.591	2.556	2.859
									4.307	32.539	1.784	31.64	16.323	1.479	185.894	3.608	62.301	0.988	15.935	10.607	0.935	42.265	10.381
									12.293	44.157	4.125	41.945	0.648	21.097	48.191	1.548	32.137	0.464	10.123	66.171	12.649	13.811	5.077
									3.743	106.028	5.51	0.828	2.821	1.501	100.823	9.661	43.269	5.617	4.351	88.646	24.773	19.032	1.822
									0.419	14.043	0.543	8.539	5.788	1.552	58.921	1.133	49.77	1.666	1.899	43.716	2.09	77.742	3.633
									5.164	50.71	3.511	32.259	8.385	0.624	46.747	7.622	0.66	2.866	18.637	57.928	7.765	2.239	6.063
									7.001	49.773	4.61	58.67	1.218	1.605	49.003	5.642	1.996	2.856	4.931	35.044	1.464	8.019	17.242
									13.013	7.166	1.084	51.87	2.262	1.417	45.341	2.65	2.079	35.796	3.344	32.384	37.095	12.512	16.972
									3.202	57.241	7.103	36.137	1.313	58.175	73.249	2.915	26.057	4.74	7.493	42.383	2.008	12.04	7.989
									0.15	105.896	4.338	4.356	6.281	13.541	60.746	21.322	2.128	3.435	3.965	77.325	4.593	50.575	2.001
									0.494	32.28	5.908	17.228	4.263	7.983	33.272	2.092	36.829	2.27	0.489	161.962	5.771	1.748	4.923
									8.476	31.962	0.292	25.663	6.764	1.045	64.165	4.636	0.167	4.532	2.551	58.403	1.863	14.727	1.089
									11.488	66.937	5.291	11.728	0.345	0.777	116.896	1.448	46.118	2.709	29.551	46.041	2.332	1.513	2.459
									3.88		0.897	44.966	1.79	1.247	36.737	3.226	0.037	4.809	2.673	59.774	0.628	14.458	17.044
									0.918		5.57	16.319	12.29	1.596	51.527	5.13	6.825	1.564	7.521	38.264	0.635	12.075	11.939
									0.055		5.395	23.605	1.949	1.597	6.621	2.564	55.391	8.31	1.223	74.95	2.43	14.94	5.142
									3.944		3.434	28.834	9.581	1.326	35.951	2.693	6.64	2.264	1.858	104.74	11.044	12.903	20.573
									5.731		2.055	38.236	4.618	4.185	48.946	5.317	67.806	14.311	0.189	102.213	18.824	8.451	5.684
									2.646		4.529	118.11	13.963	1.055	82.689	9.388	5.205	1.096	3.437	110.914	6.36	14.575	7.641
									1.854		1.901	17.749	56.346	5.658	25.834	3.136	1.908	2.525	2.471	100.709	17.106	13.105	4.943
									4.652		1.086	76.88	1.159	1.211	41.197	33.492	27.755	6.143	2.7	44.89	0.541	0.505	5.117
									2.726		0.66	7.089	7.205	5.626	29.053	3.579	59.26	0.423	20.392	65.761	0.259	6.815	17.058
									2.159		16.242	4.938	3.617	4.135	80.468	4.343	32.584	1.959	0.719	85.672	1.62	10.339	4.964
									1.67		1.969	6.925	25.567	1.376	38.288	10.638	45.722	4.778	0.932	39.017	14.968	17.311	2.985
									5.615		3.893	19.031	7.688	0.532	39.671	3.788	17.281	0.565	0.126	91.564	7.248	6.431	3.725
									0.949		3.124	7.07	6.424	6.857	97.905	4.583	47.846	2.89	0.216	99.886	9.666	10.804	42.68
									3.042		0.793	10.91	1.069	0.607	26.509	7.974	23.762	4.36		60.992	1.202	11.322	7.521
									1.806		3.449	39.789	11.364	0.468	44.261	4.768	14.677	1.262	5.093	41.278	26.665	87.37	0.651
									2.331		0.772	24.251	15.495	2.697	34.579	4.28	7.239	10.091	2.959	109.584	10.259	7.455	4.106
									2.588		2.72	15.332	6.056	1.694	84.926	4.327	113.587	1.256	0.531	65.984	0.108	26.808	12.706
									2.753		1.965	15.924	4.566	1.584	12.698	1.637	23.523	2.294	0.14	79.639	0.587	3.148	0.615
									1.79		10.073	33.631	7.189	2.108	41.414	1.078	7.969	15.964	5.83	91.587	39.556	54.383	8.92
									3.575		1	3.104	1.826	2.289	72.612	5.523	6.846	8.046	5.378	51.918	0.044	3.422	5.367
									13.277		5.855	16.913	17.487	0.796	61.698	6.816	1.612	14.648	0.375	98.25	9.201	47.923	2.503
									3.075		2.158	11.93	11.185	7.592	63.064	2.027	24.923	0.298	3.46	76.884	0.149	18.569	5.227
									3.945		1.728	18.393	5.134	0.672	179.01	3.737	17.489	4.118	9.298	109.464	2.29	6.142	5.638
									4.937		23.736	24.957	2.209	7.39	43.33	4.595	14.695	2.6	6.604	99.856	7.067	19.794	8.455
									3.553		1.654	5.501	1.593	7.556	79.285	3.007	35.169	3.49	19.381	78.799	3.462	10.153	6
									7.788		0.503	68.976	4.864	44.829	57.062	0.985	13.96	0.936	6.37	44.34	0.266	7.107	3.963
									4.543		9.532	34.846	7.286	0.647	124.394	1.942	10.961	5.031	2.098	58.809	85.249	9.634	3.288
									4.468		1.844	22.778	1.969	2.115	68.938	5.679		4.055	1.744	86.383	0.015	48.918	1.419
									9.029		5.665	60.005	4.511	0.362	58.795	4.398		5.02	1.919	91.901	12.101	50.818	2.452
									4.469		5.005	61.092	5.895	0.74	64.518	2.906		11.643	0.914		2.846	8.468	11.447
									3.479		9.07	12.548	3.418	6.27	75.849	39.919		6.74	8.383		0.514	48.121	6.186
									4.927		0.076	65.219	5.02	0.16	79.686	20.004		5.914	5.158		1.286	60.428	1.564
									4.645		0.156	11.623	4.501	4.935		1.869		0.988	2.282		3.205	20.432	2.003
									3.592		1.157	16.613	10.648	0.124		15.51		2.032	1.918		16.112	11.801	5.717
									3.121		4.052	6.509	1.698	0.199		3.519		4.574	8.064		15.353	40.373	6.71
									2.361		4.358	11.23	2.35	1.693		2.222		1.445	13.396		0.336	14.051	30.02
									2.649		1.414	27.331	2.43	22.505		4.091		7.714	8.789		5.171	46.354	5.749
									4.076		0.426	2.614	23.775	5.457		2.521		2.496	1.55		0.713	56.803	5.838
									0.451		0.481	2.425	0.376	3.409		1.003		22.108	1.186		1.066	17.38	1.634
									6.206		8.466	0.076	0.69	3.44		1.485		0.925	14.598		6.481	100.409	2.245
									3.39		6.655	17.024	3.163	3.241		1.724		1.045	1.93		0.463	47.846	3.624
									4.672		0.41	27.279	22.822	5.612		3.922		24.254	3.922		0.394	4.641	11.798
									1.1		1.366	1.542	0.065	5.642		4.735		0.343	3.446		8.131	42.953	9.823
									1.068		31.821	13.625	1.35	5.317		3.186		15.843	3.452		5.029	30.095	24.802
									13.951		6.498	9.423	0.631	1.942		1.931		1.234	0.976		24.842	6.663	27.918
									2.356		2.874	30.052	0.469	8.812		10.522		0.868	3.024		1.388	75.548	2.637
									9.373		3.439	13.961	6.733	5.042		3.256		21.955	1.999		5.143	6.597	5.4
									2.18		4.399	24.714	2.961	3.257		2.769		3.932	6.849		0.512	39.117	8.115
									3.064		20.332	0.079	6.096	7.4		1.936		4.477	3.09		12.357	4.408	17.101
									4.569		0.475	3.675	3.815	3.703		3.797		7.143	3.197		8.861	32.463	5.824
									7.68		5.152	24.569	6.003	4.836		3.871		4.52	5.314		1.186	57.702	5.211
									0.214		2.382	25.368	0.551	1.523		1.971		9.182	0.741		3.911	77.93	17.465
									11.157		0.506	0.004	0.071	7.777		6.463		1.013	7.953		3.763		3.717
									1.516		1.746	21.484	37.021	2.18		11.262		10.854	7.846		8.22		2.924
									4.034		1.901	30.459	6.165	1.499		1.008		7.377	11.155		2.04		4.916
									9.19		8.941	14.076	3.181	0.562		15.951		3.267	2.057		1.008		2.599
									19.725		2.562	30.094	2.908	2.058		2.517		10.049	2.111		2.347		5.899
									0.201		1.313	42.048	1.196	6.026		1.345		18.701	4.021		1.319		2.659
									2.285		9.709	24.811	2.012	5.696		3.925		7.033	3.077		5.065		6.15
									4.205			11.7	0.856	2.395		0.227		2.898			3.181		8.023
									9.23			3.674	6.345	1.134		11.154		4.05	2.351		1.303		3.288
									0.615			12.343	8.706	4.902		0.453		2.954	1.611		3.118		7.112
									3.232				9.526	1.946		8.517		3.783	3.008		1.262		13.073
									23.08				0.124	20.088		2.322		3.296	3.909		2.777		12.984
									0.359				6.932	0.671				3.917	32.194		2.486		4.013
									0.823				0.045	15.501				9.716	2.877		12.228
									7.482				0.092	2.082				3.532			0.898
									10.116				4.621					2.435			11.961
									2.009				4.61					4.246			1.361
									1.195				7.061					3.993			1.972
									0.067				7.613					7.669			4.365
									0.376				4.786					2.949			6.79
									2.565				0.425					15.323			4.246
									1.303				5.716					10.368			3.863
									1.313				6.13					5.578			1.057
									0.171				8.32					3.34			12.891
									1.317				4.676					5.955			3.493
									2.309				0.346					3.618			3.616
									1.532				2.671					4.195			4.031
									1.275				0.433					13.45			4.139
									3.928				2.38					4.628			2.104
									5.129				24.788					12.172			28.392
									1.636				1.055					3.45			4.062
									1.545				0.252					19.397			3.631
									2.192				5.125					9.368			3.106
									2.226				0.504					48.249			5.568
									3.548				1.033					13.004			6.394
									2.089				0.393					10.644			52.5
									2.167				1.238					1.663			2.672
									2.202									4.731			18.436
									1.589									4.451			3.725
									1.65									7.052			6.923
									7.964									2.128			4.223
																		3.894			2.596
																					2.77
																					1.94
																					7.808
																					5.334

## Sheet: Fig 2B
				Gel 1			Gel 2			Gel 3			mean			SD			p-value (anova WT vs D273R)
	dose (ng)	time (min)	ions	R	L	S	R	L	S	R	L	S	R	L	S	R	L	S	R	L	S
Without toxin	0	0	+	0.0376306	0.0256561	0.936713	0.233283	0.0932919	0.673425	0.0682164	0.0232034	0.90858	0.113043	0.0473838	0.839573	0.105248	0.0397765	0.144574
Without toxin	0	20	+	0.153401	0.128219	0.71838	0.275519	0.12366	0.600821	0.109074	0.0172369	0.873689	0.179331	0.0897052	0.730963	0.086199	0.0628008	0.136869
Without toxin	0	60	+	0.0882513	0.0469812	0.864767	0.332354	0.129734	0.537912	0.103321	0.035728	0.860951	0.174642	0.0708143	0.754544	0.13679	0.0513349	0.187618
HducCdtB wt	50	20	+	0.397702	0.360522	0.241776	0.462708	0.321901	0.215391	0.830322	0.137013	0.032665	0.563577	0.273145	0.163277	0.233283	0.119465	0.11388
HducCdtB wt	50	60	+	0.339432	0.456436	0.204132	0.374278	0.426626	0.199097	0.732583	0.250535	0.0168822	0.482098	0.377865	0.140037	0.217625	0.111274	0.106685
HducCdtB D273R	50	20	+	0.385139	0.336608	0.278253	0.476029	0.300407	0.223564	0.515577	0.0835482	0.400875	0.458915	0.240188	0.300898	0.0668816	0.136856	0.0907985	0.956	> 0,9999	0.8544
HducCdtB D273R	50	60	+	0.3719	0.427392	0.200708	0.42603	0.419632	0.154338	0.720582	0.193062	0.0863558	0.506171	0.346695	0.147134	0.187648	0.133107	0.0575157	> 0,9999	> 0,9999	> 0,9999

## Sheet: Fig 2D
				Gel 1			Gel 2.1			Gel 2.2			Gel 3.1			Gel 3.2			Mean			SD			p-value (anova WT vs H153A)
	dose (ng)	time (min)	ions	R	L	S	R	L	S	R	L	S	R	L	S	R	L	S	R	L	S	R	L	S	R	L	S
Without toxin	0	0	+	0.00656386	0	0.993436	0.176715	0.13706	0.686225	0.0926365	0.074834	0.832529	0.0957857	0.0475151	0.856699	0.179987	0.0743493	0.745664	0.110338	0.0667517	0.822911	0.0716781	0.0497297	0.117221
Without toxin	0	60	+	0.105016	0.0443739	0.85061							0.157141	0.0609208	0.781938	0.215745	0.103311	0.680944	0.159301	0.0695354	0.771164	0.0553957	0.0303984	0.0853444
Without toxin	0	120	+	0.275404	0.054639	0.669957	0.345415	0.153148	0.501438	0.250663	0.119242	0.630095							0.290494	0.109009	0.600496	0.0491451	0.0500451	0.0880724
EcolCdtB wt	100	60	+	0.185445	0.224049	0.590506	0.221173	0.438222	0.340605				0.409494	0.20881	0.381696				0.272038	0.29036	0.437602	0.120374	0.128279	0.134003
EcolCdtB wt	100	120	+	0.310939	0.241166	0.447896	0.207224	0.387131	0.405646				0.5368	0.351511	0.111689				0.351654	0.326602	0.321743	0.168518	0.0761037	0.183135
EcolCdtB H153A	100	60	+	0.171772	0.0948458	0.733383				0.259452	0.313787	0.42676				0.582799	0.348359	0.0688416	0.338008	0.252331	0.409661	0.216481	0.137477	0.3326	0.9963	0.9998	> 0,9999
EcolCdtB H153A	100	120	+	0.298349	0.145299	0.556351				0.254942	0.361531	0.383527				0.355474	0.471416	0.17311	0.302922	0.326082	0.370996	0.0504216	0.165923	0.191928	0.9993	> 0,9999	0.9993

## Sheet: Fig 2E
				Gel 1			Gel 2			Gel 3			Gel 4			Gel 5			Mean			SD			p-value (anova WT vs mut)
	dose (ng)	time (min)	ions	R	L	S	R	L	S	R	L	S	R	L	S	R	L	S	R	L	S	R	L	S	R	L	S
Without toxin	0	0	+	0.152097	0.207679	0.640225	0.269815	0.116343	0.613842	0.284216	0.208237	0.507547	0.115383	0.021842	0.862774	0.131738	0.0977761	0.770486	0.19065	0.130375	0.678975	0.080068	0.0791792	0.139003
Without toxin	0	120	+	0.257918	0.223137	0.518945				0.487047	0.354806	0.158147	0.263263	0.0575792	0.679158	0.258188	0.0851739	0.656638	0.316604	0.180174	0.503222	0.113655	0.137109	0.240703
Without toxin	0	120	-	0.248172	0.196023	0.555806				0.279985	0.184712	0.535303	0.115366	0.0589756	0.825659	0.176045	0.0858803	0.738074	0.204892	0.131398	0.66371	0.0738449	0.0691269	0.141291
HducCdtB wt	50	120	+							0.664238	0.277717	0.0580449	0.667073	0.332927	0	0.426488	0.424666	0.148846	0.585933	0.345103	0.0689638	0.138091	0.0742274	0.0750215	> 0,9999	> 0,9999	> 0,9999
HducCdtB D273R	50	120	+							0.70303	0.244468	0.0525019	0.590028	0.409972	0	0.415671	0.430327	0.154003	0.569576	0.361589	0.0688348	0.144767	0.101939	0.0782897
HducCdtB wt	50	120	-							0.230438	0.13282	0.636742	0.164036	0.0673303	0.768634	0.189626	0.0961993	0.714175	0.1947	0.0987833	0.706517	0.0334906	0.0328213	0.0662786	> 0,9999	> 0,9999	> 0,9999
HducCdtB D273R	50	120	-							0.177587	0.0912217	0.731191	0.181853	0.0985716	0.719575	0.187422	0.11412	0.698458	0.182288	0.101304	0.716408	0.00493203	0.0116911	0.0165949
EcolCdtB wt	50	120	+	0.265237	0.270959	0.463804	0.131301	0.795855	0.0728436							0.321345	0.377348	0.301307	0.239294	0.481388	0.279318	0.097642	0.277484	0.196405	> 0,9999	> 0,9999	0.9992
EcolCdtB H153A	50	120	+	0.271997	0.246678	0.481326	0.158752	0.669434	0.171814							0.219991	0.353826	0.426183	0.216913	0.423313	0.359774	0.0566849	0.219777	0.165097
EcolCdtB wt	50	120	-	0.248274	0.21288	0.538846	0.250704	0.135879	0.613417							0.098798	0.0577608	0.843441	0.199258	0.135507	0.665235	0.0870098	0.0775603	0.158771	> 0,9999	> 0,9999	> 0,9999
EcolCdtB H153A	50	120	-	0.17884	0.175413	0.645747	0.214498	0.115585	0.669918							0.0747191	0.104716	0.820565	0.156019	0.131905	0.712076	0.0726299	0.0380696	0.0947278

## Sheet: Fig 3B
				Gel 1			Gel 2			Gel 3			Gel 4			Mean			SD			p-value (anova WT vs D273R)
	dose (ng)	time (min)	ions	R	L	S	R	L	S	R	L	S	R	L	S	R	L	S	R	L	S	R	L	S
Without toxin	0	0	+	0.108376	0.107486	0.784138	0.0455771	0.0996796	0.854743	0.0513742	0.0810962	0.86753	0.0537287	0.0887048	0.857567	0.064764	0.0942417	0.840994	0.0292756	0.0116684	0.038299
Without toxin	0	20	+	0.187314	0.165047	0.647639	0.0444172	0.101145	0.854438	0.0551505	0.0446279	0.900222	0.0430324	0.0378818	0.919086	0.0824787	0.0871753	0.830346	0.0701001	0.0591586	0.124793
Without toxin	0	420	+	0.229307	0.191729	0.578964	0.400901	0.0590525	0.540047	0.346464	0.0434427	0.610093	0.267152	0.0318658	0.700982	0.310956	0.0815224	0.607522	0.0773223	0.0743105	0.0685805
HducCdtB wt	50	20	+	0.229489	0.19867	0.571841	0.0177732	0.04968	0.932547	0.0456151	0.0193349	0.93505	0.0585257	0.0316504	0.909824	0.0878508	0.0748338	0.837315	0.0959446	0.0834925	0.177346
HducCdtB wt	50	420	+	0.273674	0.190559	0.535767	0.357446	0	0.642554	0.362186	0.0310336	0.606781	0.309268	0.012726	0.678006	0.325643	0.0585797	0.615777	0.0420942	0.0889035	0.0607505
HducCdtB wt	1000	20	+	0.228522	0.195855	0.575622	0.0885972	0.0048386	0.906564	0.0821991	0	0.917801	0.0645246	0.00814986	0.927325	0.115961	0.052211	0.831828	0.0757283	0.0958214	0.171015
HducCdtB wt	1000	420	+	0.298251	0.172627	0.529122	0.844986	0.0341824	0.120831	0.646039	0.0328411	0.32112	0.639903	0.00786644	0.35223	0.607295	0.0618791	0.330826	0.226987	0.0748168	0.167304
HducCdtB D273R	50	20	+	0.203085	0.188117	0.608798	0.0547191	0.0513646	0.893916	0.0844363	0.0503091	0.865255	0.0152467	0	0.984753	0.0893718	0.0724477	0.83818	0.080933	0.080752	0.161183	> 0,9999	> 0,9999	> 0,9999
HducCdtB D273R	50	420	+	0.216959	0.151437	0.631604	0.3227	0.110611	0.566689	0.431494	0.0843741	0.484132	0.277783	0.079677	0.64254	0.312234	0.106525	0.581241	0.0905478	0.0328901	0.0728834	> 0,9999	0.9998	> 0,9999
HducCdtB D273R	1000	20	+	0.172056	0.155778	0.672165	0.0778936	0.0790489	0.843058	0.110726	0.0742472	0.815027	0.0568158	0.0334226	0.909762	0.104373	0.0856243	0.810003	0.0502799	0.0510532	0.100115	> 0,9999	> 0,9999	> 0,9999
HducCdtB D273R	1000	420	+	0.319704	0.129285	0.551011	0.542697	0.110151	0.347152	0.476317	0.12767	0.396013	0.341004	0.105857	0.553139	0.419931	0.118241	0.461828	0.107278	0.0119679	0.106103	0.2281	0.9992	0.7361

## Sheet: Fig 3D
				Gel 1			Gel 2			Gel 3			Gel 4						Mean			SD			p-value (anova WT vs D273R)
	dose (ng)	time (min)	ions	R	L	S	R	L	S	R	L	S	R	L	S	R	L	S	R	L	S	R	L	S	R	L	S
Without toxin	0	0		0.156052	0.180248	0.6637	0.0823747	0.0967615	0.820864	0.174248	0.150233	0.675519	0.226074	0.182843	0.591083				0.159687	0.152521	0.687792	0.0594689	0.0400107	0.0962491
Without toxin	1000	420	+	0.326029	0.187257	0.486714	0.364814	0.0983251	0.536861	0.303278	0.159018	0.537704	0.332205	0.0972986	0.570496				0.331581	0.135475	0.532944	0.0254081	0.0449934	0.0345705
HducCdtB wt D4	1000	420	+	0.501098	0.22691	0.271992	0.620316	0.13138	0.248304	0.554552	0.223934	0.221513							0.558655	0.194075	0.24727	0.0597147	0.0543153	0.0252551	> 0,9999	0.9994	> 0,9999
HducCdtB D273R D2	1000	420	+	0.500755	0.260926	0.238319	0.601894	0.184425	0.213681	0.525127	0.232017	0.242856							0.542592	0.225789	0.231619	0.0527829	0.0386289	0.0156991
DNase I	1000	420	+
Without toxin	1000	420	-				0.0571126	0.0475985	0.895289	0.181035	0.114843	0.704122	0.0999445	0.146955	0.7531				0.112697	0.103132	0.78417	0.062938	0.050703	0.0992986
HducCdtB wt D4	1000	420	-				0.791472	0.0881683	0.12036	0.741405	0.115056	0.14354							0.766438	0.101612	0.13195	0.0354028	0.0190123	0.0163905	0.1281	> 0,9999	0.0909
HducCdtB D273R D2	1000	420	-				0.623667	0.0898518	0.286482	0.586192	0.0969817	0.316826							0.604929	0.0934167	0.301654	0.0264984	0.00504157	0.0214569
DNase I	2	420	-				0.151014	0.0265612	0.822425	0.129583	0.0559837	0.814433	0.224749	0.0665954	0.708656				0.168449	0.0497135	0.781838	0.049921	0.0207406	0.0635036
HducCdtC	1000	420	+							0.778218	0.0886362	0.133146	0.799867	0.0741587	0.125974	0.885054	0.0692502	0.0456957	0.821046	0.0773484	0.101605	0.0564793	0.0100789	0.0485516
HducCdtC	1000	420	-							0.360277	0	0.639723	0.133761	0.0226594	0.84358	0.250009	0.0178129	0.732178	0.248016	0.0134908	0.738494	0.113271	0.011932	0.102075

## Sheet: Fig 4E
												Individual cell fluorescence (A.U.)
												A																				B
									p-value (anova)			NT	HducCdtB WT						HducCdtB D273R	NT	EcolCdtB WT						EcolCdtB H153A	NT	HducCdtC	NT	DNase I	NT	HducCdtB WT						HducCdtB D273R	NT	EcolCdtB WT						EcolCdtB H153A	NT	HducCdtC
	treatment		A	B	C	D	Mean	SD	vs NT	Hduc vs Ecol			0 nM	7,5 nM	15 nM	30 nM	60 nM	120 nM	120 nM		0 nM	7,5 nM	15 nM	30 nM	60 nM	120 nM	120 nM		120 nM		120 nM		0 nM	7,5 nM	15 nM	30 nM	60 nM	120 nM	120 nM		0 nM	7,5 nM	15 nM	30 nM	60 nM	120 nM	120 nM		120 nM
γH2AX raw fluorescence (A.U.)	NT		5.35664	4.20792	6.29035	6.07042						23.9137	1.07	4.7	98.2803	14.449	7.81767	25.9993	2.00833		2.56333	4.751	64.439	16.8553	61.8487	120.368	4.04033	6.639	1.175	0.678	4.319	3.35915	0.823333	2.81467	6.47631	2.01961	37.9233	38.0679	1.444	9.651	1.79567	1.36333	6.91733		155.933	31.2547	1.75	0.333	2.444
	HducCdtB WT	0 nM	6.57589	2.2974	3.10591	3.73239						18.8567	2.839	3.936	13.4733	22.827	9.11567	5.27533	8.63933	12.5017	2.37433	22.882	4.123	9.37633	63.3107	1.356	2.70833	5.877	0.359	1.688	1.128	3.25229	0.666333	1.06667	5.15723	26.8733	9.05028	16.3616	3.345	2.622	0.908667	2.40433	8.74433	10.0737	184.212	5.95367	3.518	0.499	12.691
		7,5 nM	8.32584	6.29398	13.7171	8.00197						8.69267	1.102	6.007	7.85233	73.064	6.13567	12.4213	8.84333		1.21933	42.841	40.059	95.4673	99.1197	3.097	3.97233	0.211	0.175	1.023	6.218	14.1743	0.908333	13.9417	8.44843	182.143	17.8066	33.1652	3.247	3.614	0.747667	1.88833	2.04033	13.8747	5.371	132.66	3.286	1.615	4.964
		15 nM	13.084	10.354	19.9481	17.7133						18.9297	7.725	4.336	3.32433	179.454	5.05767	48.8133	28.0383	1.19867	1.59633	3.002	0.479	32.0983	55.8937	36.598	3.25233	0.1	8.063	0.511	0.691	4.22707	0.996333	6.21667	5.47331	32.779	23.4016	13.4997	14.153	2.186	0.778667	5.77733	6.48733	42.2527	8.866	66.6377	2.02	3.344	4.033
		30 nM	21.6971	18.5249	36.6963	32.3931						10.4037	11.128	2.838	7.01333	159.717	4.68267	52.7443	11.5523	13.2187	3.03233	13.151	6.449	9.09933	230.756	5.566	1.78133	1.428	7.454	0.7	2.569	3.25877	2.20333	0.440667	4.23602	2.96878	31.6494	28.4609	4.222	4.031	6.72667	15.5743	0.790333	22.2867	72.486	13.6467	4.779	3.912	2.817
		60 nM	23.8909	20.8867	44.6085	45.4305						2.86967	0.759	5.231	37.6623	6.122	6.23767	10.6013	6.88233	7.28967	1.53933	15.93	18.719	18.9243	138.746	56.115	2.31133	4.195	5.222	0.561	0.993	3.88131	1.30033	2.43167	1.79093	11.112	51.9707	32.5	3.876	3.552	1.28567	2.44433	1.08433	16.6457	13.409	3.60867	3.425	6.772	3.312
		120 nM	28.2565	23.7197	66.3023	59.1348						6.67267		4.48	1.67833	16.962	5.69667	67.7373	6.76633	18.1267	6.62133	4.138	5.069	8.29733	76.7297	124.025	7.86833	5.37	1.486	6.635	4.078	13.2888	2.60133	3.83167	7.87766	22.624	60.9522	28.0632	3.239	7.219	1.35267	8.64233	7.43533	2.09867	51.361	1.14667	2.766	0.938	0.875
	HducCdtB D273R	120 nM	8.48806	4.12217	6.91289	4.39398						2.28767	2.234	3.68	6.06633	104.095	23.5397	48.1283	3.31833		2.38833	16.198	44.461	9.58133	53.0857	5.287	1.65333	0.295	1.635	1.497	1.376	9.60308	2.99733			104.08		21.6745	13.279	3.257	1.21167	25.8473	18.5793	38.5137	45.373	46.3027	2.934	4.639	4.291
	NT		6.10827	4.66175	9.14577							18.8757	1.207	13.548	4.82833	69.393	5.73267	68.7953	4.68033	3.98967	2.03633	5.814	5.315	15.7993	164.71	131.666	1.59133	2.793	4.29	1.194	2.258	6.04019	7.23333	12.7347	3.84899	4.09614	41.3341	34.8231	9.583	3.249	1.14067	4.34633	7.39533	0.708667	30.327	2.02567	3.047	2.839	2.353
	EcolCdtB WT	0 nM	2.78324	3.26595	6.02884							3.50267	19.809	4.018	14.1093	18.224	4.95167	48.4933	4.29633	9.44867	2.93633	7.297	49.717	13.3743	55.1407	6.843	1.87233	0.64	2.486	1.983	0.877	7.94005	7.57133		13.7566	9.71107	9.46507	29.7826	6.037	2.569	1.18067	1.52333	17.0043	34.8547	48.489	158.015	6.063	7.686	1.666
		7,5 nM	18.6343	11.4343	28.3389							6.47967	2.919	22.633	21.2773	21.088	8.44067	48.9603	3.06133	10.1167	1.62633	3.174	10.231	3.34533	118.524	9.797	3.20333	3.165	0.499	1.036	3.065	5.1752	6.75033	3.79767	38.6748	18.1272	4.06232	26.1456	7.937	2.171	0.952667	4.73833	11.4123	27.5147	33.686	4.60267	2.849	2.665	3.786
		15 nM	25.8369	19.8458	64.3181							7.73367		4.398	5.63233	46.36	8.84167	13.3773	14.9103	11.3657	2.36133	9.018	53.266	26.1473	75.3367	101.589	2.46233	2.011	0.218	37.96	2.054	3.12348	1.82333	3.38167	6.73605	6.6515	28.1254	13.6465	5.172	4.061	1.39667	9.43533	26.5553	10.4867	30.46	112.646	2.504	0.101	3.798
		30 nM	26.7627	22.4281	67.2759							4.58967	2.512	5.801	8.97333	39.512	20.1847	74.5183	10.8003	26.6107	1.38433	9.298	37.519	4.05033	28.6407	4.747	8.56533	0.697	2.383	3.236	3.986	9.47169	1.19733	21.8757	1.79002	14.2184	2.67811	19.9199	5.36	4.975	3.64267	4.91333	22.7153	14.5847	39.836	6.16267	3.269	0.974	1.662
		60 nM	57.447	37.6225	71.5812							21.3157	7.608	3.327	16.0413	66.452	19.0727	30.4863	5.97933	12.0737	2.00233	32.064	37.046	32.1233	125.256	20.631	21.8483	10.143	2.521	1.736	3.553	5.36768	6.23933	1.63967		23.9911	5.58048	29.2715	3.12	3.982	5.92967	0.539333	53.9473	9.55367	30.977	1.94967	2.834	0.422	0.721
		120 nM	60.1274	62.5712	97.7394							3.10567	2.636	5.906	15.1883	10.19	16.0497	73.4763	9.82133	12.2307	1.22333	24.366	56.847	10.3983	72.7527	24.529	2.62533	2.614	3.142	0.96	4.292	2.66082	1.50233	0.151667	2.69931	3.37169	5.53848	26.7659	9.463	2.592	3.71867	0.513333	11.5283	0.0276667	37.059	81.0477	6.771	2.622	1.633
	EcolCdtB H153A	120 nM	5.33313	5.17686	5.7926							3.04567	0.912	33.608	17.0023	11.469	21.5537	16.7933	24.5673	14.7427	5.01233	10.67	19.149	90.0403	43.9147	26.117	11.9173	0.733	2.892	1.292	1.605	4.69855	1.31333	14.6507	1.2579	73.0493	12.2146	67.9759	2.66	2.133	22.6647	67.9943	27.6533	5.68567	81.208	3.90667	3.073	6.257	1.598
	NT		2.95216	2.96256	4.44518
	HducCdtC	120 nM	4.32772	3.27802	6.04623							8.44267	11.583	7.417	17.1273	22.513	24.4807	36.2603	6.41333	13.3627	0.963333	89.741	9.638	3.45133	182.969	3.524	21.2043	2.738	16.538	0.175	3.623	2.35197	0.727333	3.33567	1.12863	7.66224	40.4723	96.6037	2.346	2.915	1.30267	3.04933	31.6533		186.616	201.439	13.988	1.527	8.269
	NT		2.93848	3.96962	3.41842
	DNase I	120 nM	3.14534	4.31367	3.82015							2.19567	1.08	13.939	10.6603	7.26	10.4407	14.3543	8.07433	11.9907	1.68433	7.128	33.725	56.3803	10.1137	24.925	1.47033	2.842	4.657	0.048	0.999	2.20216	0.444333	3.30267	2.07157	4.27578	6.70788	16.8375	4.695	2.487	1.10767	5.22833	20.3253	24.3737	68.407	66.7307	5.948	1.647	2.129
γH2AX raw fluorescence (A.U.)	NT		1	1	1	1	1	0				17.9117	9.679	4.613	3.48033	16.099	10.0787	9.09733	5.22733		2.19733	13.095	4.303	14.3763	22.3947	12.454	17.9593	1.987	2.827	0.115	1.511	4.8723	0.768333	2.61467	5.146	3.46976	19.9837	20.3721	4.872	3.385	2.36967	32.5453	53.2733	38.9377	15.699	15.1297	4.323	0.086	21.446
	HducCdtB WT	0 nM	1.22762	0.54597	0.493757	0.614849	0.720548	0.341663	0.9994			5.35867	1.198	7.02	6.12933	63.834	24.0597	12.0473	7.17433	10.0527	1.77233	10.558	74.355	18.6403	3.66067	3.635	2.04733	2.079	3.488	8.759	18.859	2.90137	1.22133	11.8377	8.12543	7.80198	49.8763	30.1757	2.892	71.609	2.22367	4.65733	97.7743	2.23467	10.28	14.1487	2.962	3.88	2.771
		7,5 nM	1.5543	1.49575	2.18066	1.31819	1.63722	0.37594	0.9798			6.60967	17.431	12.747	4.10333	38.257	18.9367	30.3093	7.59533		5.332	14.839	29.197	4.70933	60.2997	66.359	1.83633	1.648	4.596	3.229	4.141	1.28814	0.584333	6.23967	4.49354	19.9821	16.0533	33.6962	1.288	6.36	2.33667	3.46333	10.9443	23.9897	106.189	38.0297	2.647	1.467	0.656
		15 nM	2.44257	2.46061	3.17122	2.91797	2.74809	0.357717	0.1929			1.76967		7.546	9.90033	9.753	12.5567	30.3233	9.28533	8.13067	1.634	8.149	21.657	5.47733	2.82567	10.642	3.04533	1.54	4.153	1.128	1.244	4.7924	0.846333	1.68967	55.8624	19.4596	21.6106	13.8571	2.685	13.174	2.28267	8.38833	6.29533	6.35167	54.937	111.111	7.997	0.616	1.62
		30 nM	4.05052	4.40238	5.83375	5.33623	4.90572	0.822862	< 0,0001			2.21067	1.62	8.213	2.06433	11.983	139.995	62.2993	7.36033	3.04667	5.406	5.572	43.923	5.49433		149.753	2.62633	1.86	9.856	0.645	3.583	2.69148	1.14933	11.4227	13.585	14.5974	12.438	34.026	4.787	1.679	1.22467	1.21033	2.74833	2.28567	53.245	56.8297	2.979	1.718	4.447
		60 nM	4.46005	4.96367	7.09158	7.48392	5.9998	1.50986	< 0,0001			3.98867		3.948	14.6423	20.496	44.6627	118.856	6.23033	1.26267	1.386	2.843	36.715	18.5603	7.52567	3.916	11.0473	0.27	5.77	0.347	6.981	4.16104	5.36433	2.31767	36.1258	5.83909	7.32018	30.3515	4.828	2.898	1.12867	2.03433	2.13133	7.39467	16.152	34.019	15.34	1.892	13.02
		120 nM	5.27504	5.63692	10.5403	9.74146	7.79844	2.72843	< 0,0001			3.00067	1.999	5.919	27.4023	33.774	16.0187	19.619	4.61633		5.488	12.048	5.277	63.6493	11.3187	2.079	1.94633	3.555	5.084	6.587	1.226	4.83476		11.1427	8.36501	179.565	38.4848	14.8451	3.657	3.728	1.28867	1.68733	4.24033	0.556667	152.364	9.142	8.179	2.383	5.312
	HducCdtB D273R	120 nM	1.58459	0.979622	1.09897	0.723834	1.09675	0.360913	0.9998			4.34067	2.769	15.171	14.5373	10.882	6.44067	5.695	5.88233	13.4977	1.222	62.881	37.09	4.84233	78.9047	13.237	5.64533	0.595	2.206	4.342	4.024	3.665	0.916667	0.954667	1.66547	10.3554	12.1806	28.7341	2.009	13.183	0.834667	0.327333	110.913	11.1237	7.92933	29.117	6.538	4.822	9.377
	NT		1	1	1		1	0		> 0,9999		4.04667	4.146	15.43	3.19833	29.635	6.44067	60.276	4.06333	1.11667	0.982	65.43	1.43367	7.87233	7.89667	217.821	3.01933	2.609	0.728	0.595	2.51	2.01085	3.97467	2.74367	2.35889	10.4204	6.12342	26.7103	2.071	7.001	1.28667	5.00033	45.745	0.749667	31.7013	71.262	2.547	1.614	2.154
	EcolCdtB WT	0 nM	0.455651	0.700586	0.659194		0.605144	0.131108	0.9994	> 0,9999		2.67167	1.561	4.577	13.7323	12.841	47.3887	32.838	5.53733	1.39833	2.082	74.125	40.2307	11.4513	6.19567	3.578	2.28833	4.911	6.294	0.004	3.051	2.07444		7.93567	26.55	10.0734	6.93374	24.9274	10.125	13.841	1.49167			0.854667	212.522	33.072	2.68067	5.299	6.046
		7,5 nM	3.05067	2.45279	3.09858		2.86735	0.35981	0.1445	0.5718		3.55567	1.681	2.727	6.03433	8.739	54.2757	22.314	5.04033		1.151	6.545	32.8107	9.99133	13.0897	24.195	3.06133	5.47	4.833	1.191	1.568	12.3125	8.60467	13.1517	11.2382	8.98296	1.10697	29.5545	3.496	1.74333	1.65367	0.627333	0.906	1.63867	8.22033	112.364	5.09667	0.053	11.775
		15 nM	4.22982	4.25716	7.03255		5.17317	1.61032	< 0,0001	0.0218		3.88467	6.486	6.698	10.7633	7.673	79.7457	43.231	4.50333	4.04433	0.456	34.0103	5.83367	13.6683	6.62567	7.627	2.23133	2.798	0.495	0.595	1.047	10.1446	7.81767	0.848667	1.68041	65.3237	27.0918	19.1578	1.639	7.86033	1.07167	8.131	0.428	2.52667	0.567333	3.851	7.10567	0.023	2.226
		30 nM	4.38139	4.81109	7.35595		5.51614	1.60774	< 0,0001	0.9403		3.38467	5.727	4.28	10.7413	28.522	7.52867	7.299	14.7713	24.9063	3.788	13.6113	5.11267	4.56433	23.5937	75.202	2.08433	8.972	2.962	0.63	5.873	3.505	0.0346667	2.05567	2.28923	19.8647	2.10313	28.1028	3.128	1.26833	8.405	4.61	51.128	134.853	0.549333	32.978	6.60067	1.455	1.652
		60 nM	9.40479	8.07047	7.82669		8.43398	0.849534	< 0,0001	0.0045		8.85167	1.573	3.35	20.9993	8.562	19.8457	7.161	7.70033	0.756333	1.132	4.79233	20.7297	20.3883	20.8137	22.333	2.31033	2.405	3.759	0.024	10.058	1.64103	1.03267	2.42167	20.84	35.6804	14.7539	15.8604	7.545	4.13233	1.524	26.127	6.116	2.92067	11.8433	117.924	9.02267	2.252	3.543
		120 nM	9.8436	13.4223	10.6868		11.3176	1.87084	< 0,0001	< 0,0001		3.00567	2.242	18.624	7.60333	6.547	28.093	10.155	3.90733	14.5403	1.579	37.5563	1.86567	85.2403	13.2877	15.623	2.55533	2.696	5.327	0.215	1.584	10.9074	1.30567	1.44767	2.50536	3.99857	65.479	22.9507	5.726	2.50933	5.017	16.431	30.802	24.2687	1.46033	98.872	9.18067	0.552	1.283
	EcolCdtB H153A	120 nM	0.873099	1.1105	0.633364		0.872321	0.238569	> 0,9999	> 0,9999		4.37967		5.45	3.26833	7.069	13.66	8.29	6.692	0.115333	2.49	10.9823	34.9277	9.84833	14.8737	22.251	4.88633	4.906	4.803	3.655	10.399	3.12797	2.90967	2.54367	3.32608	17.5792	20.3773	15.7908	2.266	2.83233	1.396	8.844	1.79	8.49567	9.48633	8.242	2.63667	2.058	0.551
	NT		1	1	1		1	0				3.76867	7.791	4.891	2.80067	20.653	13.373	5.135	1.33		0.974		33.4677	65.7123	2.71567	3.733	2.24433	3.836	1.998	0.689	1.373	7.55459	1.24267	2.08667	0.969407	5.20635	88.0591	20.5612	11.683	7.64733	14.758	0.573	38.408	23.0387	50.9713	36.933	3.71067	0.424	0.719
	HducCdtC	120 nM	1.46595	1.10648	1.36018		1.31087	0.184736	0.9995			3.18867	1.602	29.809	11.8157	5.034	22.877	16.501	2.557	0.997333	1.302	17.7233	5.11467	45.9533	4.18767	51.907	1.91933	1.224	3.166	0.754	2.172	5.72952	3.06567	0.752667	10.5234	24.1931	18.6379	22.7069	6.077	1.93933	1.437	3.117	4.467	17.9067	67.1433	63.333	4.10767	1.361	2.569
	NT		1	1	1		1	0				1.79467	3.555	14.052	12.3187	31.005	9.786	3.719	4.978	2.35933	7.622	0.102333	33.5857	2.66033	150.611	2.915	1.62533	3.261	5.644	0.073	1.478	2.03026	0.628667	0.0666667	1.7167	0.56944	21.3859	16.6145	1.978	1.83033	2.203	31.971	5.657	31.0097	5.96433	32.315	3.19167	3.029	2.189
	DNase I	120 nM	1.0704	1.08667	1.11752		1.09153	0.0239351	0.9999			1.66867	1.612	24.107	8.96667	6.684	7.669	22.463	7.839	8.09933	0.844	10.1123	11.9257	48.6793	181.011	3.226	4.51533	7.121	2.163	5.088	2.903	2.03026	0.339667	0.570667	30.3119	0.73052	2.54527	15.1637	2.03	2.20133	3.362	0.847	10.543	8.50567	33.7963	4.053	7.05967	2.305	6.137
γH2AX positive cells (%)	NT		9.52381	1.69492	9.48276		6.90049	4.50821				3.55367	4.174	13.24	5.48267	6.747	23.116	17.379	2.035	0.562333	1.193	6.62433	21.7907	7.87333		34.477	2.28533	3.74	7.829	0.736	0.534	1.62915	1.00767	1.56367	12.0056	13.8015	35.6613	33.9111	1.629	1.88433	4.328	15.797	35.297	1.64767	47.8433	40.825	2.81167	2.602	1.124
	HducCdtB WT	0 nM	1.04167	2.9703	4.5045		2.83882	1.73516	0.9909			2.59667	2.726	7.155	8.10567	4.999	3.32	22.434	6.779		1.134	19.6513	12.0927	74.3823	42.3997	17.888	3.77833	3.374	10.703	3.515	19.112	0.90498	0.665667	0.452667	3.91648	62.3569		20.7815	0.895	2.28633	9.234	11.733	33.704	47.9047	7.39033	83.276	2.93167	0.685	0.105
		7,5 nM	27.0968	34.4828	19.2053		26.9283	7.64012	0.0173			12.3527	6.831	10.967	14.1507	12.897	9.641	13.427	6.161		4.115	18.6223	23.3827	48.7113	7.45167	6.831	3.19033	2.443	3.316	6.972	4.347	6.23409	1.00367	2.46967	1.8292	3.91254	75.1009	18.0344	6.222	6.85833	1.94	29.668	43.997	27.4487	34.1353	8.25	10.1807	4.266	1.22
		15 nM	35.7895	57.7778	42.623		45.3967	11.2535	< 0,0001			2.06467	0.904	8.167	10.6677	11.874	8.676	28.531	4.812	2.31133	0.99	8.58233	9.39167	71.0573	25.4007	42.076	6.70033	2.539	2.897	20.245	1.734	1.4313	1.59167	4.15367	1.07748	1.8025	5.75918	19.1732	1.421	2.07733	2.368	46.144	4.023	1.86067	1.33233	3.867	6.76167	1.636	0.791
		30 nM	62.5	72.549	70.4082		68.4857	5.29316	< 0,0001			4.08267	2.952	12.523	13.4647	5.465	14.698	37.195	1.575	2.71233	2.295	14.3913	84.9297	29.4863	18.9993	8.357	128.865	3.17	7.678	2.246	3.315	15.7011	5.68167	2.52167	3.88164	11.812	7.16445	13.7356	15.67	7.85533	2.331	6.114	5.878	0.151667	13.1473	129.645	3.76767	0.606	0.008
		60 nM	71.4286	76.9231	75		74.4505	2.78816	< 0,0001			1.21067	1.02	29.813	10.7857	5.538	8.122	5.187	0.919	5.50433	2.54	9.33833	16.3627	14.2303	30.4053	2.297	3.39833	4.369	6.3	1.3	1.767	1.82289	0.962667	1.52867	19.1674	10.4621	0.586377	18.9786	1.818	12.3813	4.678	30.674	4.691	0.0906667	15.0123	3.439	5.89567	1.564	4.702
		120 nM	100	91.0448	83.3333		91.4594	8.34106	< 0,0001			1.67467	55.629	22.158	8.05867	17.749	5.956	6.896	3.867	0.891333	2.777	17.8483	5.67367	28.1093	95.0143	54.01	2.56433	1.511	3.012	1.356	5.182	0.72199	0.626667	62.5827	46.4987	22.8191	9.27067	56.6453	0.717	1.99033	2.198	0.333	1.942	28.3047	2.97933	45.746	3.92467	2.797	6.868
	HducCdtB D273R	120 nM	8.59375	3.4188	2.54237		4.85164	3.27025	0.9996			1.91567	2.823	5.566	3.21467	55.293	29.507	6.112	0.603		1.537	15.4443	4.23967	28.3783	5.35033	3.119	2.04433	0.74	6.552	2.747	1.786	4.77832	0.374667	1.80767	44.4205	26.5559	1.41158	38.0572	4.771	3.30533	3.237	0.72	0.506	26.3697	96.5323	125.906	3.59167	1.011	3.766
	NT		12.1951	8.28025	5.88235		8.78591	3.18662		> 0,9999		2.34767	1.176	4.707	26.2267	7.118	14.077	216.593	2.978	0.0673333	4.267	15.4963	84.782	46.0803	126.749	2.473	5.11533	1.457	29.911	2.019	1.471	1.38291	1.49667	6.09767	3.98968	19.8707	42.5227	17.2942	1.376	2.38433	4.329	14.365	57.548	212.673	49.0873	68.9733	3.25967	7.016	1.026
	EcolCdtB WT	0 nM	0.694444	3.64583	3.33333		2.55787	1.62132	0.902	> 0,9999			9.092	7.185	7.53267	16.694	6.794	2.772	4.101	0.229333	2.275	57.3773	5.49	4.76533	22.4953	92.056	2.41533	6.025	8.112	0.859	1.601	1.29982	4.84467	0.438667	4.21185	11.253	9.19667	17.3022	4.045	2.93133	5.691	3.299	41.808	19.9087	61.8743	91.8743	5.15467	4.663	3.464
		7,5 nM	42.5926	29.8611	48.5294		40.3277	9.53801	< 0,0001	0.307		1.24967	1.746	5.672	4.57167	5.293	17.497	5.6	3.61	3.75633	1.065	46.6003	3.228	19.0393	32.3723	38.4563	1.84633	1.573	3.219	2.689	1.725	4.04952	2.04767		15.0057	2.15691	53.2009	13.9872	1.287	3.32833	2.608	3.888	10.1373	3.43167	2.50533	31.8793	7.66067	3.09	1.472
		15 nM	51.6949	45.7516	74.3243		57.257	15.0765	< 0,0001	0.4677		3.10967	2.824	7.431	5.34267	8.993	37.972	0.937667	3.176	0.663333	1.185	16.5613	1.587	4.12033	42.7963	8.82933	2.36133	1.071	3.329	1.005	1.483	2.60858	1.09467		5.13722	6.066	4.39759	13.7047	2.605	4.51633	12.292	8.658	35.6593	30.9107	60.4423	29.1653	7.18267	3.819	0.227
		30 nM	50.3597	59.7122	81.8182		63.9634	16.1543	< 0,0001	0.9983		1.18767	1.693	5.099	5.86667	51.923	7.816	11.6107	8.082	5.99533	2.173	15.3403	9.906	17.3483	3.18933	20.9243	1.70533	1.612	5.246	8.722	3.942	3.34823	0.835667	0.218667	23.8073	8.52035	14.0884	41.9041	1.321	1.75333	3.497	37.496	26.6143		9.08133	25.2263	3.79667	2.272	11.347
		60 nM	80.531	70.0787	69.5122		73.374	6.20462	< 0,0001	> 0,9999		3.40567	1.356	7.626	10.3007	6.452	11.583	56.3437	8.244	6.29933	0.538	6.98033	5.351	58.5973	101.46	3.56833	1.95433	3.119	5.281	8.414	1.94	1.32101	4.89667	2.70267	7.16402	5.90508	5.91553	35.8435	1.925	3.25633	9.941	0.235	24.2863	7.99533	42.8183	108.749	9.56167	1.351	4.576
		120 nM	72.8477	86.1111	87.8378		82.2655	8.20168	< 0,0001	0.7891		1.38467	3.747	8.312	8.34767	9.56	25.708	93.7097	7.585	1.47133	0.739	9.70233	6.766	8.55733	10.1343	146.973	2.54133	3.475	16.724	1.269	7.491	1.92856	2.32467	9.76267	3.35247	68.9556	9.10657	16.0653	1.519	6.12133	3.875	3.499	7.27433	9.49933	31.0813	23.8953	4.12967	2.909	1.266
	EcolCdtB H153A	120 nM	6.39535	5.55556	3.87097		5.27396	1.28553	0.9965	> 0,9999		5.97667	5.287	4.193	37.4067	11.493	8.17	28.7317	21.833	4.54533	3.134	16.0783	9.375	7.34033	231.536	56.7303	2.11833	16.592	0.787	4.394	3.413	1.53236	5.31367	0.542	5.3987	8.16385	39.3951	23.4135	1.589	2.44633	2.961	4.952	8.59533		1.38333	83.9713	3.53567	3.167	2.969
	HducCdtC	120 nM	7.74194	7.05128	19.8529		11.5487	7.19995	0.9795			2.11267	1.647	3.696	6.77967	128.815	13.903	42.8357	14.373	11.2373	1.94	213.263	6.865	6.73633	10.7993	196.358	2.64733	1.703	3.225	3.342	3.463	2.10559	5.50567	54.303	2.00318	1.58728		17.8559	2.754	4.95033	3.361	4.194	0.339333		144.576	54.0663	4.84467	1.842	0.058
	DNase I	120 nM	6.16438	6.94444	11.2782		8.12901	2.75502	0.9997			1.54667	3.085	14.655	9.73467	6.09	22.306	52.5557	6.184	10.5573	0.95	14.3273	24.082	14.9883	178.088	124.682	1.98233	2.255	8.786	10.68	3.74	2.76067	1.90367	1.099	4.78206	21.1644	14.7443	16.4313	7.313	3.37033	2.993	4.279	0.753333	8.50133	67.8293	158.068	3.71067	0.109	2.349
												2.87167	47.461	3.408	16.6177	57.797	18.532	7.88067	16.934	21.5833	2.518	35.3703	73.748	11.2913	96.4053	2.53133	2.10333	2.224	7.76	1.188	6.706	1.59079	2.03867	9.974	4.58422	75.8666	46.1804	10.093	3.069	3.99533	2.939	0.691	5.90433		70.7353	17.5133	3.286	0.209	5.403
												0.907667	1.794	9.029	6.38967	12.648	13.382	44.5167	16.405	3.06533	3.111	28.7263	81.573	11.2183	67.6643	201.471	3.18533	2.646	5.381	0.786	1.696	7.32386	0.817667	4.205	3.76697	15.0678	11.2354	15.9009	2.13	4.08533	3.039		16.9133		79.7963	124.594	2.171	2.548	2.728
												15.4177	1.649	6.981	4.22967	20.076	7.03	17.9837	3.508		3.068	13.0013	82.118	53.3403	40.3053	9.38833	5.50633	3.608	3.739	1.744	3.926	2.13826	0.354667	13.527	5.78902	2.83313	64.3252	49.1081	1.798	2.24933	3.03		8.36433	0.985333	24.9043	42.2773	4.296	2.253	2.595
												15.4897	3.04	5.16	6.71767	4.257	16.015	17.5427	12.417	2.88433	1.10367	42.7923	33.014	82.7003	35.2733	35.2183	1.87733	6.865	3.967	2.63	7.335	3.07808	2.436	15.621	1.97097	3.62725	3.6237	17.0874	7.481	1.89733	4.205		15.0453		38.3403	24.7883	1.922	0.296	1.395
												1.76967	8.968	3.796	1.50767	26.394	15.455	2.48167	26.133	0.381667	1.16867	77.7423	60.738	11.7983	60.7293	72.8083	1.563	0.424	11.983	6.649	1.059	2.82674	2.954	2.618	7.5975	3.32066		15.172	2.797	2.57433	3.495		0.878333	15.0313	45.5733	128.892	3.278	0.211	1.887
												2.554	2.441	24.938	7.98767	3.767	38.265	27.2427	6.45		1.29867	15.8033	40.148	30.7703	75.3713	8.95233	2.04	6.236	10.3	1.654	10.379	1.8041	4.275	2.511		2.26777	38.0633	13.6984	3.934	3.138	14.652	1.109	73.6913	7.65233	32.7983	6.06033	10.411	0.294	0.392
												5.406	31.764	4.446	13.5847	9.649	100.669	7.76967	6.068		1.12067	56.8873	71.527	79.8413	7.99433	157.57	3.319	3.476	6.738	3.879	2.268	7.49958	3.908	0.19	4.27317	1.43503	3.77183	13.4462	3.806	4.825	4.633	0.935	21.7313	0.682333	49.2673	18.3603	2.673	2.453	1.619
												3.273	3.155	15.751	18.7917	9.62	41.125	23.9187	3.23		0.742667	6.98333	66.946	24.9023	103.329	87.9573	2.781	3.75	3.924	0.586	4.215	3.93998	0.699	10.365	11.7905	20.1529		15.6959	2.121	2.446	1.395	2.679	3.38433	9.94433	48.3023	7.28733	3.057	1.026	0.2
												17.933	2.723	6.838	13.4557	13.751	26.264	7.79267	3.429	21.5257	1.83167	25.5613	8.204	7.56133	12.7683	98.1313	1.703	4.458	9.04	3.622	2.38	2.12726	4.958	2.095	7.23877	1.82763	8.98149	11.6947	4.018	3.526	2.78		7.02033	2.21333	8.64833	19.3333	2.408	1.199	0.472
												1.363	3.626	9.327	14.7867	60.687	11.532	58.8747	6.849	0.0146667	1.09667	10.8393	3.737	9.12033	28.9283	59.6253	2.594	0.385	3.013	1.829	1.274	3.81374	0.657	2.572	12.2254	36.7552	8.82133	13.6989	4.252	3.747	6.452		5.57133	8.94433	28.3693	90.5603	7.523	1.545	2.144
												1.249	1.416	13.648	12.2927	13.275	9.379	7.02167	2.394	2.44167	1.48767	31.2023	4.709	17.4073	18.0203	179.734	3.657	5.661	3.008	1.965	5.818	4.27173	3.761	0.997	2.4086	3.22294	7.04313	16.6356	5.506	4.123	1.504	0.339	7.06333	3.73033	13.6563	29.8287	10.122	0.574	2.517
												1.308	11.2447	5.414	12.2577	5.697	48.38	1.41967	14.539	9.56167	9.99567	17.683	2.276	34.9943	15.6563	54.1293	2.152	2.325	3.089	1.854	2.313	4.02552	2.192	3.153	2.20406	3.08797	3.35125	19.0498	24.453	4.841	5.634	27.284	5.30633	6.19433	39.4793	25.1507	1.157	2.291	0.583
												4.338	14.6577	9.321	27.1187	36.1177	18.659	1.02967	18.755		3.77467	44.705	3.011	4.59033	97.7493	107.67	1.695	0.979	6.452	14.635	7.109	5.52761	0.663	5.994	2.12173	1.78577	43.3462	14.8637	2.031	5.484	3.441	1.036	3.53133	7.76833	26.046	167.796	2.679	1.607	3.026
												4.412	20.3867	5.757	25.8407	3.43167	21.842	1.52367	6.494		2.39967	6.081	1.409	3.73433	10.0993	62.9963	2.149	4.454	0.265	0.051	8.111	24.4918	6.593	2.008	4.2893	15.1296	3.18824	13.3265	5.874	5.632	1.878	17.728	4.03833	16.8473	0.329	112.384	3.466	1.742	1.107
												4.994	11.5167	10.029	15.5437	15.3297	13.411	7.22467	3.824		2.15667	4.348	7.698	17.5153	12.7353	108.134	1.305	3.676	1.374	0.992	2.412	5.91061	1.213	12.945	1.9408	21.5032		14.6041	2.632	1.539	10.77		7.05833	0.570333	1.334	59.9627	2.404	0.917	1.78
												2.035	0.286667	6.772	6.54767	10.5337	66.788	2.49267	4.531		2.16367		32.523	7.10833	23.3383	171.893	1.605	0.155	3.22	4.868	1.589	2.04752	2.318	1.485	2.24327	56.1936		11.8154	1.589	2.121	2.213	7.484	66.6033	7.96833		33.7237	4.901	1.832	1.341
												2.787	11.1177	9.852	41.5007	0.902667	36.518	11.0757	28.266	1.69367	2.07767	33.177	12.074	149.556	11.2993	32.7993	5.018	2.445	2.884	2.522	8.291	2.64851	1.309	0.987	4.45305	17.3765	5.22055	18.7786	3.398	2.65	3.787	3.444	3.81633	30.6863	55.62	43.4007	6.033	0.592	0.465
												1.681	25.5057	5.471	26.3097	3.54767	22.417	2.64367	8.143	4.80267	6.00067	2.909	3.641	10.7663	9.76133	85.0643	2.057	5.856	5.077	1.502	1.26	4.36072	0.596	3.342	1.67194	5.35488	8.45303	25.1796	4.69767	2.491	3.695	2.496	6.01333	70.8993	6.612	24.6157	1.745	2.076	0.627
												1.729	2.46467	3.906		8.13767	121.82	1.64467	12.328	0.297667	8.06667	3.576	13.035	3.88833	9.40733	132.561	1.638	2.049	0.073	0.026	1.35	8.58882	1.008	1.364		5.37967	4.92419	16.9366	4.34467	1.699	2.479	8.15	50.7773	30.1023	12.671	132.04	2.811	1.847	1.586
												0.214	1.71767	5.166		49.7337	11.767	10.5127	6.285		2.17267	1.731	7.011	3.88833	15.4513	221.881	2.163	3.434	8.958	0.006	0.503	1.30341	1.224	2.972	11.817	20.922	4.89789	17.7739	8.57667	2.782	2.5	6.996	7.54233	33.2203	7.698	222.07	9.889	2.048	1.127
												1.556	16.8337	4.663		6.12467	10.531	1.58467	8.247	6.13867	2.14667	16.439	5.713	6.58633	31.0663	1.36533	1.177	6.062	2.026	0.104	0.697	11.6191	0.944	3.783	7.11218	6.38372	32.6525	73.6139	1.29667	7.749	3.584	4.885	9.14933	10.4043	35.555	64.3057	5.179	1.228	2.511
												0.297	4.13067	13.289		11.9797	17.103	3.56867	6.573	4.94267	1.65067	1.234	3.274	6.11033	8.24033	1.94533	1.767	0.016	2.987	1.887	0.152	0.645677	2.551	11.165	42.5037	11.8813	17.1443	16.6253	11.5867	3.324	1.89	12.238	220.578	56.3073	8.213	102.076	4.017	3.842	2.159
												2.519	2.31667	4.552		5.16467	20.413	2.54567	6.648	4.74467	3.04467	0.986	5.153	27.0563	62.5563	12.4483	2.726	0.122	0.432	0.676	2.312	4.67826	0.837	2.202	7.75579	4.2934	17.2568	18.3482	0.644667	10.417	2.027	9.564	8.32433	28.1713	65.854	30.6077	4.62	1.592	1.454
												2.053	3.38767	31.943		16.2077	19.637	1.10067	47.974	0.301667	2.25867	0.649	6.324	10.7683		34.1523	6.505	0.381	4.471	0.154	4.157	1.41272	1.346	20.173	3.07937	17.9433	8.17865	45.5508	4.66167	2.399	1.991	2.961	37.515	22.7083	4.565	133.32	4.162	3.289	2.418
												7.206	3.18267	1.724		11.4567	10.433	6.90033	4.372	1.72967	2.35467	16.629	14.656	22.8593	155.97	204.867	1.591	0.391	6.616	0.285	0.152	0.422797	1.671	1.63	8.71658	5.68191	3.45319	77.1751	1.39567	1.634	4.586	50.886	16.792	0.556333	62.407	126.756	5.13	3.204	1.23
												7.793	2.08267	4.428		4.64367	73.302	41.9073	14.376	6.66867	2.53567	26.894	3.076	7.55233	38.3503	216.114	15.946	9.897	5.322	2.251	1.129	8.36312	3.788	2.491	27.3853	7.64379	5.65525	19.3437	0.412667	2.938	1.821	3.5	58.439	36.5783	0.122	73.1547	3.551	3.027	2.521
												8.398	2.38367	3.452		55.1507	16.53	21.9343	1.276	1.86867	1.47867	2.02	5.069	4.49033	77.5343	44.9633	2.443	12.067	1.298	0.117	2.303	3.50611	2.056	1.498	24.0915	5.99525	36.3329	15.9326	8.36267	1.214	1.519	23.558	16.81	71.5703	48.264	203.4	2.045	4.775	2.682
												8.422	0.273667	2.702		4.89567	18.57	17.8123	26.792	5.66267	1.93067	2.891	5.225	23.2073	67.1383	44.4893	4.478	0.587	0.271	0.912	1.132	0.931667	1.443	5.471	3.80041	12.5067	5.41489	17.8933	3.50667	5.287	6.116	0.673	3.653	1.22833	178.484	215.018	5.007	5.707	12.594
												11.654	67.0507	1.959		3.26367	28.4383	40.3593	6.492	10.9367	1.08067	10.162	53.084	4.03133	36.3493	13.8933	4.674	1.403	3.108	1.711	1.251	0.885217	1.746	14.316	1.94755	2.55837	33.9479	19.0834	0.868667	4.552	1.524		55.62	5.51033	0.625	82.706	4.967	2.007	4.152
												6.118	6.69267	2.888		46.8917	11.1083	69.2093	7.599		0.739	17.422	65.645	4.37133	47.0343	15.9843	3.378	0.245	5.842	0.917	3.629	6.81535	2.577	3.583	3.10773	21.2365		16.7448	0.922667	1.861	15.579	48.046	5.343	2.58933	18.092	217.485	4.229	5.616	3.388
												3.014	6.68967	1.052		50.1757	8.17533	31.0583	13.292	1.56667	11.256	18.32	4.128	7.48933	75.8593	143.556	3.737	0.419	10.407	5.806	0.304	2.41879	1.286	15.522	5.84019	33.3436		16.4911	6.79067	4.23	1.409	65.996	6.186	1.51433	15.197	82.345	3.721	4.192	5.947
												0.23	16.5787	5.069		43.7277	24.6213	0.561333	5.54	1.40067	2.852	10.187	3.129	4.41233	52.9957	43.1533	3.22	1.131	0.307	5.373	6.525	0.693677	0.058	3.553	3.64459	6.09647	5.83904	15.8451	2.40967	4.752	8.308	0.575	21.736	4.72333	10.336	7.611	6.61633	7.38	4.244
												11.476	6.00867	22.378		21.5867	36.5183	0.628333	6.272	1.87767	0.76	1.35	29.768	3.40433	107.419	35.9453	43.545	0.818	0.609	2.286	0.672	1.71682	1.838	6.286	29.4214	7.46737	3.56463	96.5958	0.685667	26.397	1.637			5.99833	3.964	95.228	3.79333	1.59	4.467
												10.843	3.29467	22.742		3.83067	33.5773	43.2593	5.205	7.10067	1.338	7.133	11.228	4.62933	83.2347	60.8493	2.317	1.429	2.022	0.332	3.906	8.39024	1.605	8.731	2.14664	9.76234	22.8518	6.1364	1.71567	1.294	3.878	7.2	0.891	5.78033	2.744	52.512	1.94233	6.432	3.018
												1.72	3.75967	6.593		14.2147	10.2713	51.6693	4.778	27.2527	1.739	95.795	6.203	29.5073	6.66067	153.932	2.017	0.16	0.952	2.352	0.469	0.872347		1.639	28.5531	2.71297	45.1101	9.37576	0.861667	2.233	3.387		31.843	140.315	1.771	130.816	1.57033	1.262	4.066
												15.253	2.58267	6.96		1.53467	22.0533	59.1843	4.455	0.906667	4.164	6.816	42.624	81.3133	16.8497	61.6313	5.539	3.059	1.041	0.352	1.647	0.526757	2.617	1.782	38.8654	5.73033		18.6231	8.38067	6.502	7.057	6.17833			20.204	213.073	4.18633	20.781	7.138
												1.166	3.22767	23.169		19.7087	21.0683	16.3283	21.683	0.0506667	1.96	1.673	2.618	41.3343	34.3077	165.741	2.657	0.043	2.092	0.67	3.036	1.41538	5.868	3.664	5.90838	11.0177		22.4733	0.518667	2.361	1.548		27.748	2.19833		3.557	2.55333	7.494	6.295
												3.528	7.88167	6.179		8.20267	20.0653	3.23633	4.954		0.337	25.917	56.978	17.0573	16.0397	138.529	9.677	1.716	1.315	1.416	2.57	1.45678	2.53	1.881	32.4468	3.06506	34.4688	58.668	1.41067	1.499	3.604	4.14333	1.563	4.34433	0.123	57.8	5.93133	3.133	7.067
												8.767	1.82767	14.715		4.55667	7.95533	6.83233	3.542	2.49567	2.377	5.803	5.01167	30.5203		7.88333	2.276	9.752	5.229	0.006	1.394	8.32504	1.754	2.094	6.75306	0.04929	7.95746	8.8465	1.44367	23.832	8.416	21.1793	11.398	32.3053	0.513	46.762	5.43733	2.182	6.997
												1.521	4.27	13.305		25.8497	51.6203	9.60533	4.051		1.592	4.83	45.0717	14.2873	120.942	49.2223	4.45	2.241	1.135	2.191	2.447	1.23126	1.884	14.455		3.64475	40.7166	9.9954	8.31467	5.214	2.791	0.319333	32.474	8.08033	0.359	36.879	8.26533	14.297	11.396
												1.682	17.138	5.218		3.81167	25.0703	36.4113	3.272		1.069	5.422	20.0097	36.9823	194.754	49.6793	2.005	4.933	1.701	1.563	1.42	1.12959				5.03766	7.63278	23.7556	1.21267	1.71	2.204	3.87733	41.229	6.91533	21.479	23.373	3.03833	4.954	10.012
												12.577	1.036	3.59		11.7697	10.1093	165.21	21.88	2.59667	1.837	0.806	72.7717	8.94933	70.2357	32.6723	1.972	1.972	0.637	1.825	3.494	1.45244		0.183		2.93566	54.5415	15.1542	1.12967	9.368	0.895	6.89033	6.834	14.5283	0.809	19.771	1.29333	0.582	3.42
												9.473	2.958	6.731		15.4047	69.2113	12.7283	2.37		3.003	20.317	4.29767	12.2973	191.606	101.576	6.291	2.781	1.624	0.322	6.616	1.382		3.003		13.9959		40.6567	1.44667	3.019	1.372	0.316333	3.281	6.15433	0.168	22.859	2.66633	1.669	2.886
												0.548	3.354	6.694		16.9987	30.6013	81.4103	9.184	7.45867	1.716	22.6707	9.17267	9.13833	14.4147	30.3543	2.213	3.905	1.657	3.044	4.324	9.89977				23.4776		8.60606	1.37867	4.973	2.584	7.52933	6.633	7.94533	5.037	103.886	1.85433	1.388	3.557
												17.946	35.272	12.497		24.6497	26.7953	43.7503	2.581		1.171	5.50067	66.7027	11.4243	74.7587	23.4753	1.621	2.926	4.562	1.834	3.34	6.58398				14.9559		34.3813	9.88567	1.078	2.096		15.444	1.36733		45.178	4.44833	3.768	4.349
												2.885	1.77	2.983		15.6437	23.4583	5.67733	4.776	3.20067	7.593	34.1507	45.6287	89.7993	65.1697	64.3613	6.279	1.651	7.282	1.849	2.369	1.50647		7.054		48.8381		8.74083	1.50667	2.893	1.84	20.6853	9.584	1.16333		55.014	1.72233	4.114	1.682
												0.624	1.959	2.904		17.5167	48.1163	53.6313	12.729	7.35567	5.825	97.8817	4.48767	4.30133	11.9187	50.5863	2.272	2.732	1.048	4.264	1.235	1.60776		3.65		5.29655		8.42201	6.56467	2.46	1.42	22.9933	43.793	15.6713		56.586	2.12233	1.203	1.327
												2.145	9.529	5.79		10.7577	40.4333	183.798	5.786	4.16667	6.071	60.1547	37.3957	6.96233	2.94067	29.7433	2.202	2.04	2.13	0.061	6.636	1.3522		3.961		20.8074		23.77	1.60167	4.413	1.989	19.6143	3.477	4.30833	7.803	15.839	3.01833	12.285	5.342
												2.587	3.587	4.089		6.67567	17.6323	69.1293	15.769		5.988	10.1797	39.2507	22.1653	95.3627	99.2053	2.853	0.75	2.593	8.97	1.506	0.923287		3.838		4.27144		18.9433	1.34567	0.841	17.84	17.2383	6.401	93.2563	0.665333	15.627	1.67333	8.154	7.16
												10.382	2.9	3.165		14.5867	53.9373	2.58133	4.865	0.282667	7.112	11.0517	17.6897	9.41433	22.4587	100.613	2.048	1.452	6.392	1.232	8.745	2.13247		11.343		49.3798		12.9734	0.919667	2.26	1.673	20.8003	6.587	2.88033	53.2913	14.88	3.13933	8.852	5.12
												0.608	10.083	2.555		19.6047	29.3883	12.2383	7.56		6.048	1.67867	39.0157	22.7983	118.736	31.0173	2.935	2.992	1.784	11.075	2.39	5.58279		5.524		7.50791		9.9766	2.12767	1.774	1.453	8.36633	9.549	4.64533	32.4473	60.831	1.86433	6.446	18.419
												10.406	4.994	2.826		2.16667		3.43733	19.56	4.36267	2.08	3.06567	6.74267	20.1443	12.5307	49.3483	2.974	1.414	5.509	0.073	3.578	2.09276		3.13		17.199		15.5651	5.56267	1.56	1.384	3.02633	0.562	5.46533	1.19633	38.508	2.45833	0.043	5.193
												11.13	4.949	2.697		5.75967		2.11133	5.276	9.59267	0.543	14.0927	33.6067	67.2623	79.8317		2.874	0.454	1.081	7.704	0.75	2.13954		10.105		5.59357		14.5267	2.13567	0.775	1.719	0.695333	7.812	48.0113	45.3363		1.84833	3.192	2.111
												8.826	1.039	3.479		1.49967		23.2913	11.936		0.464	1.46867	28.8077	12.4703	98.6277	16.2113	41.296	2.519	19.052	2.184	1.693	9.35191		4.785		29.9214		35.3622	2.08867	12.825	1.624	0.906333	25.1	4.97333	72.2873		38.8693	0.328	2.038
												2.34	6.09	2.722		5.03567		4.63133	5.261	4.01567	4.541	10.9557	17.3967	36.497		171.438	3.932	4.806	3.689	8.717	4.398	3.51555		9.916		0.90681		30.6307	9.32167	2.141	1.937	8.01733		1.03233	61.9633		2.40733	0.813	2.758
												1.013	3.547	5.553		12.7997		3.81433	6.932		16.045	11.4747	16.4457	4.216		54.9303	6.924	6.747	35.876	0.675	0.013	3.30552		13.48		3.60882		9.53927	3.50567	1.275	3.332	13.8743	0.874	8.59733	3.79933		1.96733	3.028	7.296
												0.729	4.43	26.942		4.66067		12.4713	5.116		1.391	2.43067	12.3537	30.513	29.3307	20.6573	7.748	0.606	2.778	1.308	0.073	5.60939		3.242		20.3643		25.5906	3.29867	1.671	1.461	0.749333	92.693	2.66333	63.8583		7.76633	11.14	1.412
												1.358	3.058	3.901		4.73967		2.70033	5.369	0.0256667	2.013	4.29367	23.3937	49.055		15.6363	3.483	0.591	1.999	2.395	0.546	18.087		4.118		27.0388		6.94062	18.0227	4.394	1.268	0.254333		134.502	1.47833		3.22233	2.538	1.219
												8.622	1.205	7.918		19.5627		16.4893	5.612	10.7537	0.867	19.9427	123.616	6.593		118.081	13.916	0.865	4.743	3.716	0.759	6.20923		4.144		11.321		31.6443	5.18367	5.781	2.775	5.00733	23.657	12.6793	45.0143		2.69733	0.882	6.512
												0.54	4.409	9.325		4.77567		4.55433	4.896	15.0667	1.576	28.9327	21.0557	55.815		122.216	2.883	0.275	0.054	6.031	1.035	0.995127		12.225		3.20692		13.6284	1.08667	2.673	1.487	18.6373	77.553	97.1393	35.5963		7.02333	17.042	0.581
												0.227	3.019	25.799		8.21767		67.6263	4.218	14.9737	2.65067	23.7837	96.7777	11.547		131.982	2.872	6.204	6.085	7.089	2.439	5.1982		12.343		3.58013		5.90133	0.975667	1.267	2.889	2.06633		4.92233	38.7373		1.82633	3.822	0
												8.781	2.101	4.856		20.4797		7.96033	5.212	7.44267	3.21967	7.04167	17.9137	4.543		79.6993	8.751	0.243	2.103	0.957	5.623	1.10092		0.443		4.73961		7.27177	1.58867	1.336	2.054	1.10633	62.807	66.8537	2.67833		11.2713	1.605	0.507
												3.259	3.483	7.702		37.0827		23.5123	15.695	0.0686667	6.92767	68.4047		9.038		64.5033	5.527	1.445	3.318	5.888	0.111	1.59713		3.581		17.5308		22.9369	6.20567	1.741	0.97	28.377	11.116	23.5747	97.4863		38.6743	4.413	0.857
												0.409	2.425	4.573		8.97167		22.6143	5.071	0.685667	8.96967	8.82467		126.804		68.7073	4.19	1.078	1.338	2.792	8.147	0.408387		2.768		21.8912		30.4157	1.82567	0.782	0.721	3.575	75.626	44.0217	42.2713		5.34133	2.327	1.354
													1.507	8.085		15.4037		36.4173	6.617		0.508667	22.6697		18.285		16.6913	10.015	1.511	3.249	1.331	4.976	1.82343		5.668		13.6903		30.2972	0.405667	3.739	9.087	26.492		11.6897	50.6993		2.52833	5.652	0.091
													3.64	3.102		4.66267		14.0263	26.823	12.3817	1.26167	17.8457		127.937		8.36933	2.38967	9.614	0.196	0.914	0.58	5.33536		7.67		20.3339		22.0174	3.91967	7.433	0.453	1.934		7.60867	7.90133		1.88933	1.25	0.749
														11.769		3.41467		62.0733	17.281		0.738667	13.5367		8.137		1.314	2.16367	1.118	0.627	0.103	0.35	3.91931		11.412		43.931		11.1138	5.33067	6.016	2.193	1.619	8.725	18.2857	26.0533		1.43733	1.981	2.499
														2.566		8.50567		10.7903	11.838	3.96867	0.711667	4.60867		7.055		79.07	3.72867	2.524	6.126	1.66	0.234	6.75867		5.777		30.2686			6.73367	6.398	4.045	0.717	6.501	14.2857	26.4023		7.40033	3.04	0.31
														5.19033		38.0837		3.29233	4.076	27.7257	6.03867	14.0027		20.802		153.874	2.96767	0.118	0.938	1.528	5.848	0.605737		4.955		27.4052			0.608667	1.712	3.443	30.496		21.1907	58.4073		19.9463	0.508	0.127
														3.80233		5.89467		6.34333	2.97		1.92967	14.9297		75.985		9.189	3.23667	0.345	1.334	9.467	0.325	1.03372		0.671		13.346			1.02267	0.801	2.405	5.771	18.03	93.8687	6.00833		4.50233	0.912	2.365
														8.45233						1.073	1.47667			19.147		4.141	2.66467	1.902	4.855	0.987	2.226			10.788		23.4737			2.47967	1.534	3.982	5.198	1.831	4.56867	49.3433		1.78033	6.48	2.378
														5.07033						3.33	0.445667	32.822		3.757		5.704	1.37967	2.957	2.485	1.542	2.727			1.877		22.5912			5.68067	2.709	4.644	59.106	0.577	3.93267			9.68833	0.241	1.939
														5.79033						3.455	1.51367	2.906		17.918		79.537	3.17267	1.619	0.735	4.785	2.878			3.001						0.369	1.809	22.403		15.2487			8.14633	1.099	1.701
														3.29333						1.094	14.3427	3.402		4.258		17.448	2.07967	0.414	2.324	1.266	0.942			12.327						1.21	1.359	5.472	3.078				7.65433	2.015	1.303
														3.24633						42.84	1.28567	1.965		55.952		116.246	3.48767	3.386	4.32	1.028	1.394			3.378						4.226	1.582	21.696	5.702	1.49967			5.58333	0.773	0.324
														6.26233						0.773	3.29767	16.656		71.592		0.998	2.77367	6.154	3.907	1.074	1.348									2.732	3.751	4.401	37.223	16.4637			4.65233	1.488	1.572
														4.84633						1.682	0.831667	1.249		27.187		26.707	3.69267	1.868	2.437	5.766	0.903			0.791						4.551	4.269	8.568	35.431	44.1977			2.33433	1.917	9.596
														4.97233						2.006	10.1847	0.89		18.504		41.85	2.36467	0.575	2.259	2.714	0.881			6.456						1.484	1.424	1.938	3.846	25.8697			1.82033		1.036
														2.90633						9.631	0.882667	1.988		15.055		213.702	13.6127	1.376	3.064	3.307	0.867			2.515						1.082	3.583	26.577		44.6427			3.09233		8.289
														5.04433						0.683	1.97667	0.607		106.899		56.881	8.16767	2.817	0.269	5.794	1.673			1.626						0.603	0.397	26.738	0.089	33.4257			2.66833		5.414
														4.55333							1.26867	16.711		37.282		131.944	2.33667	2.678	7.817	0.83	1.154			1.027						2.784	7.909	9.1		117.066			3.51033		1.843
														6.95633						4.283	3.32267	27.597		66.542		76.722	5.00267	15.852	5.544	2.071	0.954			1.877						6.588	0.679	20.697	5.8	12.0927			7.47633		2.11
														3.68133						0.19	6.39367	2.012		15.62		3.83	3.40367	1.205	2.257	2.217	0.538			11.142						5.034	1.365	4.864	5.56	49.8137			3.17133		3.078
														1.83633							2.48967	2.741				3.308	3.09667	7.673	2.645	4.053	4.222			0.852						6.05	1.914	18.564	27.772				2.20333		3.196
														3.70033						0.884	2.18367	9.381				10.164	2.04667	1.46	1.685	0.697	0.959			3.44						22.062	5.495	50.232	0.324				7.60733		1.497
														2.99333						11.884	1.63767	16.82				14.661	3.47267	0.584	1.529	0.861	15.193									4.165	0.897	18.57					2.16033		1.819
														6.02033						2.637	4.51367	7.914				8.357	2.19667	2.608	5.729	1.751	6.506			1.791						17.275	2.732	4.904	0.041				8.19133		2.657
														6.51333						1.287	1.62767	17.531				162.739	3.46867	1.898	2.523	2.767	6.897			11.19						9.719	6.761	12.096	0.264				1.90233		2.203
														47.8163						1.804		9.903				61.378		1.682	7.512	6.309	0.736			0.831						7.504	1.243						6.60533		0.815
														4.92633						0.408		1.23				40.235		3.094	0.456	2.184	1.475			30.901						3.254	6.787		1.215				0.914333		2.171
														2.32533						2.51		6.799				35.657		6.429	4.056	1.825				0.589						4.387	2.813		8.42				9.92833		2.545
														5.57433						5.467		94.657				82.227		6.395	1.834	1.351				5.502						4.714	3.094		10.559				5.84033		1.965
														3.85333						5.012		6.787				71.862		1.572	4.649	0.582				4.964						0.708	1.648		12.692				1.43533		0.372
														13.3063						5.074		11.478				222.999		1.727	0.862	2.507				0.818						1.791	1.459		25.342				4.64933		4.126
																				4.625		18.762				114.047		3.47	1.751	0.488				1.316						1.512	1.471		1.314				7.29233		1.299
																				1.054		1.883						3.455	2.282	8.613				24.335						2.212	1.253		11.302				1.67933		1.948
																				3.227		26.311						0.847	5.387	3.101				6.475						1.744	1.394		0.362				12.2463		2.948
																						6.119						9.578	1.544	0.891				38.406						3.417	4.852						6.89833		2.064
																				1.464		5.047						2.24	16.594	15.491				14.17						1.695	1.431						16.7763		0.59
																				4.672		5.865						2.458		4.106										6.344	1.597								1.117
																				3.04		1.097						1.944												2.006	1.951								0.87
																				7.632		21.002						1.882													4.65
																				1.629		9.461						3.382													1.717
																				1.344		10.833						1.957													1.394
																				6.203		14.755						0.993													6.449
																				7.386		4.616						3.461													1.683
																				2.268																					0.895
																				3.782																					2.127
																																									0.394
																																									0.710333
																																									4.58233
																																									2.80033
																																									1.29733
																																									1.52933
																																									2.09433
																																									1.26233
																																									2.33433
																																									1.04733
																																									2.52833
																																									2.44033
																																									2.29433
																																									2.24833
																																									1.64933
																																									0.794333
																																									1.42733
																																									1.32833
																																									3.36033
																																									2.97333
																																									4.08833
																																									1.60233
																																									2.84633
																																									10.7563
																																									6.80833
																																									1.60833
																																									7.72333
[truncated: 30 more columns]

## Sheet: Fig 4F
									p-value (anova)			Individual cell fluorescence (A.U.)
	treatment		A	B	C	D	Mean	SD	vs NT	Hduc vs Ecol		A																B																C
γH2AX raw fluorescence (A.U.)	HducCdtB WT	0h	4.76565	8.23088	6.61372	6.46947						HducCdtB WT								EcolCdtB WT								HducCdtB WT								EcolCdtB WT								HducCdtB WT
		1h	5.75318	11.0818	7.55688	11.2457						0h	1h	2h	3h	4h	5,5h	7,5h	10h	0h	1h	2h	3h	4h	5,5h	7,5h	10h	0h	1h	2h	3h	4h	5,5h	7,5h	10h	0h	1h	2h	3h	4h	5,5h	7,5h	10h	0h	1h	2h	3h	4h	5,5h
		2h	7.38021	16.67	18.9045	15.3049						2.54433	1.25867	4.187	33.4683	12.1457	14.3093	15.1347	24.985	3.92233	13.8247	2.33667		91.3843	29.775	67.9917	27.144	6.56567	2.09	74.3293	10.945	14.7853	3.73567	42.3713	5.88367	4.44667	7.99533	1.814	30.4373	78.591	49.0683	72.649	21.6787	4.40167	4.867	2.818	5.40733	28.5607	17.4407
		3h	12.8331	22.7611	20.7692	17.8516						2.57833	1.64567	3.364	18.1043	2.82867	13.6113	31.9977	5.081	9.13733	9.74467	48.7407	3.96433	1.96433	1.982	4.32167	28.217	7.99067	4.697	5.17733	38.694	3.61233	54.6417	19.1053	5.76067	16.7567	1.36233	14.437	24.8903	0.556	0.942333	7.96	12.9327	4.12167	4.962	2.916	15.4013	9.57967	10.0237
		4h	14.7316	21.9793	30.8339	20.398						2.49233	3.50167	9.484	5.69333	9.26767	24.5163	29.5077	19.668	1.59233	4.76467	29.1407		8.14433	53.85	1.29767	35.533	5.08167	7.155	100.684	10.819	20.1663	38.2907	4.66533	22.1227	13.1447	9.72533	2.142	57.6123	104.422	81.1053	13.517	2.07667	13.2767	0.881	3.634	107.958	28.0627	29.1467
		5,5h	18.1128	22.4639	34.9841	24.7072						3.50833	4.91267	1.53	9.76633	7.45367	9.63633	22.3177	6.34	3.36433	32.6207	28.9657	8.49533	38.5313	54.876	53.0797	46.801	3.11667	3.063	7.42933	11.622	15.6423	25.6587	3.45133	11.9927	5.78267	20.3773	2.326	25.0103	56.05	82.0973	16.765	69.6247	3.66767	5.216	5.153	11.6093	45.2617	71.8207
		7,5h	26.314	29.6846	48.6749	31.0542						6.28933	2.03867	7.262	29.9803	31.0027	44.4043	87.7757	21.939	2.85733	15.7047	13.1647	0.485333	28.2263	20.557	27.8707	38.944	3.78267	24.853	8.84933	2.702	13.0303	8.65367	18.3863	47.4827	6.96667	5.93233	7.051	47.2103	109.377	24.8693	12.754	40.3237	10.6317	3.387	4.792	10.1863	24.1607	26.5537
		10h	29.6825	50.7858	52.4776	40.0533						2.06833	2.84067	5.507	1.75533	4.22867	16.4143	16.8667	27.746	1.83533	4.92067	1.01567	5.37433	61.8003	14.505	1.86367	42.044	14.4317	1.81	12.2973	4.536	6.80233	3.00067	27.9933	12.7837	3.28567	5.10733	3.97	81.0193	142.336	126.682	31.574	40.1447	6.89467	0.633	9.377	52.5623	32.5777	15.4627
	EcolCdtB WT	0h	4.328	7.62403	8.09144							2.09933	4.95667	8.454	8.57033	20.2157	1.96033	7.19767	17.001	3.85233	119.87	33.0507	3.04133	31.6503	7.837	8.00667	81.071	12.7627	4.784	7.19733	3.384	2.33433	21.7817	13.7493	21.8107	6.66467	3.25633	67.238	0.988333	6.616	47.4803	90.984	105.827	6.35967	7.069	4.117	46.8273	12.0487	19.0067
		1h	8.73313	12.7534	15.0922							2.22533	5.84867	4.592	2.66933	3.59467	64.3193	1.36867	11.068	3.35133	2.04267	3.68667	4.90133	2.60533	25.036	19.2137	45.274	3.72467	5.99	17.5153	5.326	4.84633	18.3527	6.01233	14.3317	5.46667	18.3443	24.681	1.55833	103.875	78.2713	34.513	68.9787	4.21467	6.224	10.528	14.2093	7.68767	8.49967
		2h	20.5088	21.4638	27.2778							2.31133	5.51367	3.574	2.44133	7.12067	3.59433	13.9637	34.614	3.16533	3.84267	31.1597	3.42733	12.2263	7.859	8.07367	25.026	3.11067	3.482	18.2483	33.557	10.6863	74.2207	8.73233	94.1467	6.71467	4.18333	4.619	0.862333	1.803	59.0093	16.965	47.0857	5.71767	6.71	15.938	8.44233	91.9507	13.3677
		3h	22.2828	28.6336	35.0618							2.56733	10.4007	5.13	5.67233	17.1157	4.03033	7.45567	7.402	1.55233	28.9197	1.51467	6.19633	13.2093	2.322	135.126	37.612	8.34767	3.821	189.522	9.795	8.92333	34.0137	10.8403	105.013	6.68967	11.8233	145.459	5.69533	7.628	64.8063	9.815	47.8267	14.4857	6.06	3.553	22.9083	216.376	127.281
		4h	24.2398	54.1777	37.8339							2.78833	4.24367	42.538	13.7313	6.29067	10.6723	7.45867	57.514	5.01933	5.41067	28.7587	0.0603333	44.7193	27.261	117.219	28.305	7.25467	8.306	6.86633	5.201	208.6	12.3607	12.2223	25.0457	7.89767	4.32733	2.879	15.9523	126.382	91.8513	1.623	2.44867	2.66067	2.121	23.713	14.0853	16.2587	13.3417
		5,5h	28.6624	53.3258	53.6923							3.21133	9.29367	13.732	8.82933	7.07867	2.83133	144.51	16.229	3.77533		4.86067	0.308333	40.2523	7.109	16.8307	24.064	4.55867	5.88	3.83933	4.823	120.168	28.3957	15.5813	7.52767	8.99967	16.7843	1.909	60.2973	26.314	162.474	0.263	68.9547	6.61167	7.52	88.012	14.1233	4.77667	102.966
		7,5h	49.5361	60.2181	48.8055							2.80933	3.31967	1.401	19.8323	8.96467	2.90433	6.64967	21.73	2.55333	11.8707	3.31767	9.78833	19.5603	5.041	69.6787	94.605	7.49867	4.022	97.0323	4.266	9.23333	8.42367	6.13233	38.0237	8.00767	12.2273	5.139	24.1263	10.993	119.21	13.938	66.2497	8.86867	2.811	146.614	3.25133	14.0637	4.72267
		10h	49.1069	78.6994	85.5256							2.39633	9.63667	4.496	20.2163	10.0787	14.6453	66.8697	56.132	2.74733	7.79667	53.7997	2.22833	111.455	15.054	90.7637	68.31	3.16067	7.016	3.70033	8.318	39.9273	158.29	21.2413	27.6607	4.56167	8.95333	25.665	17.4343	60.971	8.60533	4.197	38.3057	4.55767	8.285	7.016	6.24033	11.7177	12.1447
γH2AX fold-increase compared to NT	HducCdtB WT	0h	1	1	1	1	1	0				3.93833	2.97867	2.179	2.70333	31.4017	2.67633	3.11067	19.078	1.76233	1.00567	5.91367	0.144333	2.52733	24.214	9.05167	66.538	7.37667	5.7	48.2543	2.493	8.01133	4.95767	37.1873	133.728	5.98467	10.1193	24.365	44.9133	50.076	50.7163	9.035	57.6427	3.25067	4.539	19.23	31.8113	7.85467	99.9937
		1h	1.20722	1.34637	1.14261	1.73827	1.35862	0.267002	0.9938			2.20833	3.28567	4.829	3.02233	100.98	10.0943	24.0337	83.975	3.20333	6.20667	6.17367	3.92833	53.6773	4.466	16.9447	35.896	3.42967	28.263	129.615	3.877	7.43333	7.61467	9.24533	47.4537	1.95767	0.984333	1.439	3.02633	163.624	76.2803	67.866	47.8757	7.48367	3.072	9.631	29.7123	6.68567	17.7127
		2h	1.54863	2.0253	2.85837	2.36572	2.1995	0.552485	0.3594			2.53533	2.45767	2.151	49.9563	20.0457	3.82833	20.6677	57.135	2.06433	0.130667	6.26367	1.76733	22.4243	0.866	3.36867	66.882	2.80467	4.714	3.30633	9.099	138.871	13.3007	4.22533	18.8707	4.64067	1.47933	3.095	4.60433	15.175	12.5853	22.043	23.1627	9.89767	9.067	33.058	32.7183	9.73467	84.0687
		3h	2.69284	2.76533	3.14033	2.75936	2.83947	0.203246	0.0569			2.85633	3.68967	4.879	16.8703	8.14767	2.53233	18.0397	5.106	1.80333	1.07367	132.802	2.49133	34.6293	2.013	45.3797	44.22	4.16767	3.97	3.45233	9.39	10.0253	32.2657	4.13033	9.11667	3.49167	0.453333	35.749	0.874333	80.044	2.97833	1.421	39.2207	9.92667	7.34	4.608	4.58833	10.0797	110.723
		4h	3.09121	2.67034	4.66211	3.15297	3.39416	0.872077	0.0074			2.90733	3.53867	6.292	2.66033	2.89467	2.98333	7.84767	52.51	2.54633	9.78067	88.7567	10.1003	46.0913	8.488	101.132	26.432	6.27367	18.96	2.91033	2.07	2.76333	65.8657	3.40533	60.5587	11.317	44.449	2.57	0.560333	139.741	12.2243	88.432	49.6227	10.4687	1.77	12.184	10.0303	76.7177	22.2417
		5,5h	3.8007	2.72922	5.28963	3.81904	3.90965	1.05164	0.0009			3.45933	3.65667	5.151	10.9793	6.28167	4.40633	31.4287	81.15	1.38333	1.89867	4.23767	0.920333	54.5273	3.636	113.149	46.973	11.3247	11.555	11.1033	4.898	16.4033	59.5547	56.7443	1.17867	9.239	2.81	9.578	2.31233	1.696	77.2817	43.295	36.3527	9.64967	7.678	2.969	15.0443	7.77567	11.6957
		7,5h	5.5216	3.60649	7.35968	4.80011	5.32197	1.57134	< 0,0001			3.71733	5.13267	2.906	9.31733	1.35467	15.2553	15.7987	60.122	4.68833	3.43067	62.3817	4.62133	3.71533	1.932	77.0547	27.626	13.1637	17.037	7.18133	128.029	36.3453	12.6107	11.2023	3.36667	3.347	6.963	2.16	3.09533	22.303	14.0527	13.978	6.58133	7.09467	5.625	37.227	10.3463	36.4077	9.97067
		10h	6.22843	6.17016	7.93465	6.19113	6.63109	0.869373	< 0,0001			3.52333	3.28667	4.168	9.10533	6.13267	2.52733	20.7127	3.446	4.40133	1.85867	0.359667	16.3313	43.5863	14.835	0.368667	38.646	5.64167	3.744	8.67833	33.469	9.48933	16.0727	3.80533	11.0907	4.561	0.991	2.527	155.086	143.772	109.102	18.382	32.8573	5.57067	13.767	22.485	93.0983	42.2007	18.4757
	EcolCdtB WT	0h	1	1	1		1	0		> 0,9999		5.46733	6.25467	17.114	4.38433	7.07967	54.7653	6.24867	117.266	3.36233	3.45767	178.128	15.2283	13.039	30.143	135.789	125.594	16.3877	10.359	6.31133	129.837	22.1553	29.2417	2.10633	4.93967	4.934	2.474	111.763	6.72533	60.213	23.2887	51.7613	28.5113	9.85967	7.552	4.561	25.8243	13.0337	5.06967
		1h	2.01782	1.67279	1.8652		1.85194	0.1729	0.8138	0.9968		2.77933	2.18867	1.901	5.50233	7.59867	2.50733	46.4637	83.214	2.44933	40.8507	3.94967	107.309	14.511	9.983	11.4727	35.059	7.17067	4.113	3.99233	2.675	1.66533	46.1927	18.0973	144.606	5.602	16.55	2.338	5.47733	10.745	70.7357	63.2503	11.3613	15.2997	3.157	3.588	11.7723	53.1047	76.797
		2h	4.73865	2.81529	3.37119		3.64171	0.989805	0.0119	0.4061		2.36033	1.94567	6.879	9.23033	11.0277	2.15733	49.6187	83.576	2.60633	5.53967	1.41467	5.63133	3.664	144.4	63.9187	2.734	10.0047	112.492	4.80633	9.531	2.10333	80.3867	3.51233	59.619	4.787	2.458	2.706	1.32433	62.322	2.11067	0.597333	67.6903	2.76633	10.506	3.501	12.7423	14.3677	13.501
		3h	5.14852	3.75571	4.33319		4.41247	0.699781	0.0008	0.3058		2.72833	6.47167	9.011	7.93567	18.6637	18.4973	43.9157	32.566	8.83333	0.411667	10.5987	36.3073	0.558	1.18067	90.0997	146.447	3.80167	21.805	6.99033	14.3457	7.24533	3.05667	4.71633	39.02	1.835	1.373	70.388	42.5363	107.123	70.4457	56.5813	95.3053	22.1493	5.628	10.127	28.1873	12.9367	137.886
		4h	5.60069	7.10618	4.67579		5.79422	1.2267	< 0,0001	0.0182		5.95033	10.2607	1.386	11.3227	8.478	45.0993	4.83167	41.739	2.63233	3.49167	1.13467	81.872	34.775	8.80267	24.1717	29.378	2.28667	17.376	5.21633	1.70867	18.5223	80.6897	56.3533	80.618	1.405	11.325	4.073	0.713333	11.862	32.0407	11.7663	20.8993	5.88533	12.817	4.872	29.1033	8.82767	45.066
		5,5h	6.62256	6.99444	6.63569		6.7509	0.211019	< 0,0001	0.0032		3.64833	8.59467	1.28233	7.60867	2.115	8.13933	26.1537	9.707	4.59333	1.11867	35.9127	2.437	27.577	79.5597	123.641	71.873	3.81367	10.537	3.26933	2.06867	55.1373	14.5397	79.0153	52.958	1.033	18.596	11.339	36.1803	2.116	26.3997	21.8463	95.8433	5.94233	3.967	12.079	6.57033	26.4897	7.097
		7,5h	11.4455	7.89847	6.03175		8.45857	2.74999	< 0,0001	0.0007		5.50033	3.25067	0.962333	8.78867	1.76	3.58967	9.83367	4.647	2.17633	3.87167	7.85867	4.657	29.687	29.1297	29.3687	38.687	3.15267	7.34	6.16933	145.964	15.7563	14.1617	26.1423	67.802	6.443	6.671	10.129	21.6663	71.282	108.262	13.2643	20.8213	9.29933	46.11	96.638	47.3843	17.2997	209.123
		10h	11.3463	10.3225	10.5699		10.7463	0.534198	< 0,0001	< 0,0001		2.85633	4.87967	0.394333	3.04467	1.941	11.0797	6.48367	20.428	8.99533	1.99467	0.862667	33.637	9.86	80.8167	126.961	1.88	5.18467	3.41	31.5287	6.46967	64.7443	12.1597		40.254	23.217	1.747	25.827	5.22533	5.719	109.257	10.4073	37.9573	8.59533	3.589	6.111	8.12833	28.1587	17.311
γH2AX positive cells (%)	HducCdtB WT	0h	9.45946	11.0345	3.2	9.93377	8.40693	3.53342				2.59633	6.18167	8.77433	4.82967	11.253	11.0127	7.37167	48.369	10.6193	3.31167	7.95067	9.938	52.865	12.9017	54.3017	11.464	2.83867	14.8703	3.25367	5.06167	26.3053	25.7377	39.72	33.375	5.137	5.225	5.247	2.61033	75.044	73.9457	69.3333	40.9643	10.6563	4.068	14.993	6.10633	2.27367	20.527
		1h	23.4899	16.7939	8.20896	23.6686	18.0404	7.2935	0.1805			3.24633	7.35867	1.36433	3.11767	7.097	3.04567	24.0877	8.969	7.06633	2.74967	1.68167	20.116	9.554	4.94867	59.1697	33.648	12.0607	3.81133	7.28767	9.35167	16.0863	43.5397		53.163	4.992	6.436	6.746	11.2593	15.345	62.0817	2.13733	55.1773	3.54533	18.926	6.742	4.51633	6.71267	50.492
		2h	41.1765	27.3256	31.25	29.2887	32.2602	6.15631	< 0,0001			5.25533	4.73767	5.90533	5.08167	26.63	75.6467	26.6467	17.342	3.42333	0.702667	4.19067	6.075	0.985	31.9547	1.944	41.793	4.14067	2.88733	11.9217	23.8177	2.80933	12.9367		230.912	13.027	1.182	1.63	57.1543	1.556	75.3297	163.826	49.2723	14.6733	7.711	2.115	5.20333	88.4767	24.335
		3h	49.6296	48.4615	38.806	42.7083	44.9014	5.06605	< 0,0001			2.63433	1.57967	1.21633	5.03167	21.965	15.0017	19.8347	59.442	1.65933	5.73967	154.752	88.28	1.302	41.6587	73.726	103.761	4.26567	4.83433	8.14467	1.87667	37.4083	60.9767		112.982	7.101	1.676	4.041	2.35333	14.801	128.774	76.7643	46.1263	5.66533	38.017	23.598	4.55733	4.95167	12.785
		4h	52.2388	41.2214	57.2581	49.6689	50.0968	6.70393	< 0,0001			4.46933	5.63967	1.47733	10.3307	8.249	24.1477	3.22267	24.422	16.4983	0.136	2.90267	80.108	12.916	23.6207	44.706	67.963	7.66767	3.92433	12.6577	4.92367	44.9953	19.3397		59.715	23.677	2.076	4.664	2.11033	98.505	98.7357	36.4913	56.6873	13.9433	9.878	11.176	29.6253	33.0897	24.535
		5,5h	58.1967	42.1053	60.1504	54.8387	53.8228	8.11382	< 0,0001			3.33733	4.96367	35.7283	13.8067	2.243	5.27667	5.87467	71.948	3.13733	0.623	2.28867	8.103	6.499	10.9017	168.663	45.089	4.30867	3.03733	10.2707	29.4987	13.3503	2.70767		53.951	3.474	37.919	3.463	36.6673	44.055	7.59267	109.31	51.4333	4.61233	8.783	17.253	5.40433	23.3307	119.979
		7,5h	73.9496	52.1008	76.2712	65.1429	66.8661	10.9486	< 0,0001			3.64733	13.5487	0.741333	59.7837	7.238	5.08467	62.7187	2.052	2.33933	13.33	1.03767	3.485	14.804	6.27867	93.019	30.108	8.73967	2.27733	3.82467	3.18867	40.1383	20.6217		63.565	8.364	6.63067	2.169	20.4953	73.087	8.15867	88.6223	43.7193	9.47733	7.141	10.152	22.8653	75.7847	41.993
		10h	81.1881	73.6111	77.7778	74.1784	76.6889	3.52155	< 0,0001			12.2253	21.0927	28.7313	1.97567	28.855	10.0057	7.15067	41.577	7.29533	0.763	3.00567	3.882	48.921	97.4617	56.887	44.249	7.56367	4.91633	4.33567	15.8047	58.6383	60.8047		45.225	3.2	6.83267	26.703	49.5343	3.077	21.2067	15.9803	139.157	12.4013	10.127	2.591	3.96833	7.10167	29.447
	EcolCdtB WT	0h	7.43243	8.73016	21.1009		12.4212	7.54484		0.9864		2.75733	7.85267	1.75033	1.27867	4.707	10.9217	8.70367	45.713	3.50433	0.323	3.33767	28.161	7.082	20.3547	86.923	54.693	13.6487	16.9923	4.49567	22.3217	2.80633	5.76133	50.506	33.035	7.565	63.0637	3.307	20.8753	159.497	103.278	126.764	60.6903	12.6163	4.562	24.856	116.877	14.7777	189.293
		1h	29.6552	24.031	24.8062		26.1641	3.04808	0.0621	0.5825		4.29933	5.75867	1.40733	16.8597	14.24	1.89267	74.3187	7.993	3.17333	3.387	3.41167	16.839	100.672	8.50267	66.028	58.009	7.20467	11.4113	6.40867	52.4197	2.10033	11.1263	28.111	232.973	13.374	11.0107	1.894	6.97733	195.996	24.8457	44.9157	86.7833	3.79733	15.948	27.128	116.689	39.3067	20.517
		2h	36.5269	28.4722	46.4968		37.1653	9.02924	0.0002	0.9541		3.53433	3.86667	0.832333	2.37867	16.455	7.86067	37.4517	26.136	3.62533	0.7		2.967	7.029	1.19167	62.489	113.886	3.14867	3.05533	3.77467	22.0537	16.0223	27.1623		70.518	2.217	11.9707	25.167	15.5153	1.39933	2.62567	41.9727	42.1353	2.77033	5.95	7.083	5.75133	4.48767	57.519
		3h	53.9823	50	47.4286		50.4703	3.30208	< 0,0001	0.9099		3.73533	3.76967	2.76833	8.41067	4.802	10.9787	91.2987	33.143	5.82133	56.45	2.46967	1.138	7.844	23.8017	33.309	27.66	3.50367	9.33033	3.37567	4.09367	5.63733	13.4373	135.035	34.371	3.337	1.34367	1.946	3.32533	28.7673	36.6297	63.6417	26.9843	3.44433	7.743	5.534	22.0143	35.3997	18.449
		4h	60.5263	65.2174	60.8466		62.1968	2.62084	< 0,0001	0.1304		3.41233	5.84867	5.52533	3.47967	6.565	9.20767	7.82867	34.995	2.61433	5.623	0.904667	26.669	112.679	35.5447	39.06	14.913	8.17167	3.72733	9.12467	17.7877	5.19733	103.819	13.586	170.515	10.531	1.55467	1.593	40.8103	96.2093	53.46	103.083	101.137	3.27533	7.846	35.637	20.5173	11.6097	16.574
		5,5h	77.6978	69.9301	65.4321		71.02	6.20508	< 0,0001	0.0085		2.54933	6.33967	3.39833	3.84567	16.469	3.19467	132.239	9.576	2.07033	2.103	0.446667	12.364	3.923	12.7077	24.603	20.147	13.5387	6.26433	5.91367	27.5137	17.4397	16.2503	7.65	128.047	4.812	0.576667	4.401	3.10133	45.5023	96.534	119.348	91.4393	18.6213	7.057	4.148	4.49733	29.9527	15.433
		7,5h	85.034	78.5714	71.1538		78.2531	6.94556	< 0,0001	0.1808		6.18433	6.11367	5.46333	24.6867	6.799	2.00167	30.1917	13.274	4.28633	0.451	0.374667	16.377	3.251	13.1697	33.126	52.2997	4.58167	4.76133	5.13567	48.2677	74.6477	8.74733	33.872	58.733	1.189	19.3777	24.013	72.6183	87.4033	56.804	78.0437	7.48833	8.36633	4.569	19.714	15.6063	47.0717	15.646
		10h	87.931	87.0968	90.625		88.5509	1.84399	< 0,0001	0.1457		3.63333	2.40667	1.07233	10.3027	7.341	5.34667	43.6043	5.345	7.05533	0.503	2.40467	51.178	2.141	84.9587	16.546	12.6257	4.33267	5.68633	21.3327	56.3417	32.3597	29.3953	12.772	42.893	8.757	2.22167	7.507	12.4213	0.295333	88.215	10.2717	136.669	9.81933	5.93	6.577	40.3193	45.3027	4.734
												4.64033	1.83867	6.35933	2.28467	13.067	4.85767	3.38433	48.83	12.8043	1.145	112.747	13.497	43.46	14.0497	96.392	89.9717	1.43667	32.3453	17.8077	14.0537	7.98267	7.17333	18.906	43.144	3.232	5.73367	2.167	71.5307	146.909	122.02	80.3727	128.954	12.4413	11.217	12.8	37.8233	38.8887	14.516
												2.49733	2.27067	3.92933	5.66967	46.668	11.2267	72.6203	60.571	6.11633	10.05	8.21067	1.175	83.078	1.72267	31.221	19.4377	4.12167	39.8313	6.42467	17.4967	21.0887	17.6633	5.43	31.913	3.537	4.68067	1.967	2.97467	0.734333	39.73	7.05967	100.529	13.6943	10.241	9.57	139.917	3.88667	16.339
												6.65233	4.85867	7.99433	43.6447	18.437	12.4007	14.9883	3.466	25.3383	3.547	52.3497	14.411	58.877	63.9877	14.595	107.857	22.7297	2.26933	42.3217	43.3387	4.67567	6.97833	52.853	36.169	5.199	3.58667	0.873	61.3667	25.7813	28.958	59.3407	89.5563	5.09133	3.55567	8.737	8.17633	17.9247	12.94
												6.03633	5.09967	3.30533	9.72567	9.16	3.83467	49.6893	3.423	7.02133	1.504	89.5907	1.323	33.6953	7.38467	48.846	14.9317	4.68367	6.85133	11.3977	19.2077	12.4377	25.4053		39.635	4.509	74.2707	7.846	27.0727	66.2273	17.966	96.3897	92.3333	3.62733	8.85267	3.43333	6.13933	37.5567	36.755
												7.00333	3.02867	3.28233	3.18167	12.164	8.32767	40.3783	9.53	7.94833	18.092	11.3867	1.34967	43.0783	11.6117	154.42	111.239	3.52067	8.52633	6.31467	154.849	43.3257	5.49333	0.709	40.316	2.133	4.73567	12.021	2.41167	41.8633	99.371	5.13567	76.8433	16.8593	5.53567	13.4033	35.3573	24.6407	10.4733
												2.85133	5.77467	3.78033	3.79067	3.35167	14.1267	12.3333	47.752	4.75033	40.279	0.847667	1.23967	4.09033	3.05767	21.065	78.1057	12.6707	14.4603	4.09367	13.1093	14.2877	26.1153	34.3483	3.24067	5.341	7.42667	7.998	51.3247	8.64233	14.791	143.696	110.685	3.07733	4.20767	1.26933	4.64033	16.8757	20.0393
												3.33333	21.1627	5.55833	4.65867	2.18867	5.08367	189.059	9.11	2.75333	0.195	1.02167	8.05767	4.29933	179.23	65.842	40.9187	20.0787	14.2653	59.6377	13.0113	13.0037	15.8153	22.1613	13.8307	10.345	11.1227	2.404	51.3217	1.56333	37.381	96.5387	60.1793	2.93833	2.03267	1.17033	3.17833	80.1127	16.2093
												4.75933	6.45667	5.57233	3.46067	3.35067	10.777	13.8103	71.313	9.77633	0.359	2.17967	6.87867	16.8033	17.263	84.907	50.3497	11.6607	6.78433	7.72667	27.4403	1.69167	10.8853	86.3193	46.4717	24.691	2.67867	2.632	2.10067	140.441	5.571	15.0987	50.4243	4.69233	5.18067	1.85033	25.2803	72.4617	3.22233
												4.87433	3.50867	7.30133	17.0007	4.03267	2.457	83.9693	18.353	4.29833	1.04	18.9197	2.42167	3.66333	1.732	128.657	162.106	11.8577	2.09733	4.02867	52.5653	18.6427	185.669	185.022	19.4387	15.307	7.67867	32.2	92.1547	2.33433	109.772	64.028	160.54	2.36833	1.87667	5.92233	50.1183	28.8927	2.82933
												3.39533	3.78967	17.2703	3.34067	5.76467	7.784	48.9013	61.637	9.33333	0.609	2.90867	1.14667	4.80133	77.068	53.479		13.2527	12.7553	30.105	11.3883	12.4877	25.6093	9.33733	10.7887	7.156	6.12367	1.417	14.0207	31.3523	11.851	0.385	84.7383	3.80933	9.67267	18.2003	60.9757	6.42567	69.5283
												2.74133	4.35267	3.72133	3.92767	1.92367	5.885	4.59233	8.911	2.38433	0.282	4.55867	1.80367	20.6803	1.382	65.203	5.01667	21.9737	2.21333	6.559	15.5153	9.53067	16.5973	194.749	64.6187	2.233	9.96667	6.535	30.3077	104.994	3.808	82.131	200.73	10.0993	3.79767	3.28033	4.92767	5.14567	72.4753
												9.07033	6.69367	15.2763	4.39033	0.845667	34.578	0.830333	91.968	3.07033	0.86	12.2703	2.41367	22.6333	25.262	16.665	57.0377	10.1843	9.82233	2.143	24.2453	12.5347	13.0013	66.8603	11.2337	3.71933	37.9927	3.62	84.8197	47.2583	58.926	11.039	203.077	2.55233	5.84767	2.63133	6.01367	16.4897	9.93033
												14.5613	2.21567	3.62333	15.3003	3.96067	4.977	4.05433	20.77	7.63133	5.738	21.5833	5.20967	13.9613	17.805	17.409	17.8387	30.2833	1.47933	19.704	10.3483	19.9367	8.93333	36.1283	59.0777	3.94833	2.11867	107.774	4.91967	49.7113	64.356	78.326	125.4	3.37233	6.93067	110.816	5.91867	30.6837	5.06533
												4.30133	2.24567	51.8593	10.4833	2.01667	5.705	3.29133	1.526	3.25233	0.933667	1.84333	18.5657	31.4243	5.358	47.517	43.7797	14.7693	8.38533	18.784	30.9783	14.3187	3.40833	46.9643	44.9357	10.3873	7.77667	13.072	53.1317	34.9353	16.484	62.446	205.581	2.28733	4.52967	3.68533	18.4917	229.928	39.5213
												6.20833	18.4617	3.40033	8.98733	5.20067	1.424	68.9173	64.847	3.27333	1.77867	1.34133	2.03067	12.5703	42.121	101.714	29.1837	23.8563	14.0253	4.961	31.8213	25.3907	11.3173	52.9753	10.2547	14.3193	6.39267	16.328	3.98267	33.6143	77.142	18.312	129.255	14.8213	6.60267	8.65633	8.40567	3.31667	37.7353
												3.35133	1.40067	4.50033	4.91933	3.11467	4.124	2.37033	28.457	2.83233	4.32167	14.6473	19.5657	18.4013	1.338	68.2047	49.4627	5.24633	19.7903	3.388	4.22933	21.1597	30.6153	23.1543	117.539	1.37733	2.35667	33.91	27.1237	110.77	3.94567	93.529	14.4153	5.69833	7.30167	77.1973	6.77367	10.8157	32.5513
												2.82633	6.45667	5.23533	8.83333	1.91967	30.742	1.73533	6.397	13.4003	1.62667	5.92933	164.592	39.0103	47.025	3.92867	21.4617	11.1403	8.80133	14.723	7.66633	34.4347	4.94133	48.1553	66.4517	2.75333	11.8947	14.381	2.68567	1.70533	4.89567	120.798	207.039	3.72033	5.97767	3.80033	5.69967	79.7227	46.3043
												2.11733	1.32467	44.1103	11.4173	1.65567	10.06	22.3003	2.799	5.82233	33.4137	3.40933	20.5657	55.0373	43.145	45.2687	57.6717	24.5803	1.75733	5.442	17.0813	17.4607	2.57933	53.2913	86.3957	2.22333	3.12667	16.604	11.1257	4.55333	5.20767	85.207	63.9853	5.67433	30.5487	9.55433	10.8117	66.0067	21.8133
												2.41033	2.88967	2.16433	13.8363	0.770667	62.028	2.21033	20.525	2.82333	9.87367	2.77533	19.1137	4.87033	42.745	53.0037	68.5777	22.3163	2.34333	4.51	4.58733	6.61267	2.93233	9.40933	93.8427	2.24533	4.54067	4.377	7.82267	1.74533	21.3187	178.452	4.53833	3.87633	3.27067	5.94133	112.107	71.5167	4.65133
												2.89933	1.80367	1.73333	99.5253	1.88167	26.943	19.9103	22.143	2.22533	1.93567	1.04133	21.5657	1.68933	29.812	21.0187	8.56367	21.0323	2.19333	4.39	10.0183	39.6637	40.3643	29.2353	22.0507	22.5473	9.29267	3.818	2.66867	1.91733	48.7957	35.476	8.58933	5.85133	13.0207	16.8503	25.9127	219.385	19.7693
												2.60133	3.59467	10.3713	8.67233	1.52767	94.657	3.70333	4.631	2.71733	163.787	2.94933	2.38567	5.44033	112.206	46.5617	43.5107	6.58033	5.75733	20.316	2.67433	10.2527	224.075	62.5613	83.4357	6.10133	3.96967	1.848	43.3037	5.88933	67.4117	83.958	4.87433	3.53933	2.98867	7.09833	24.1667	13.5007	11.0743
												15.6133	2.57667	4.33133	15.0493	1.80167	6.916	2.70433	5.051	4.76433	3.16167	2.52133	2.53467	1.08233	19.589	106.676	39.4847	11.6063	2.24733	17.906	11.4423	2.89467	12.5143	35.1853	28.4247	5.65533	2.18967	1.676	0.798667	0.338333	68.8917	13.47	138.32	5.11533	17.7927	4.70833	5.12267	44.5797	6.24633
												2.91733	2.61167	23.4143	12.8323	1.86967	68.504	56.2073	5.916	9.82133	1.60067	35.7253	19.5657	26.4963	78.307	29.5907	97.1337	17.2543	55.2693	11.577	49.7963	2.42867	14.1543	21.657	140.925	1.28233	8.27467	6.004	0.249667	0.614333	12.2027	12.16	54.9843	5.86733	5.51267	6.33433	4.18467	53.9147	65.9773
												4.76233	2.24367	2.20533	4.40633	3.51567	18.886	6.06233	5.541	3.72833	1.77767	9.56933	6.06867	21.3343	32.815	17.9637	77.0957	22.6993	6.81733	19.399	7.05333	28.7177	4.36133	2.511	28.8587	1.43333	2.52367	88.914	13.1777	93.3213	109.761	96.032	121.904	9.15233	5.26767	11.9803	3.98167	5.74467	37.9933
												2.56533	1.81667	2.74733	7.43733	4.99867	3.558	33.5333	4.328	3.12733	2.28867	13.9613	20.5657	53.8493	0.983	2.97867	34.5247	2.12833	7.39833	32.336	4.47333	17.6857	57.8803	14.057	11.4357	3.96133	24.0147	25.19	27.6127	67.3413	84.1627	80.808	94.4883	5.29833	66.0247	11.4853	20.6187	5.25567	37.3177
												2.82133	4.20167	1.89233	9.11233	4.34167	30.014	5.91533	5.488	6.06933	0.745667	3.57933	11.8887	32.7793	18.773	1.50267	35.9427	6.42233	5.07833	26.336	6.04133	8.29467	41.4293	13.013	9.65467	3.95733	30.9677	1.17	29.6587	57.9773	11.8957	27.157	103.411	3.28733	14.3437	4.87533	5.94767	10.4287	27.7787
												2.70833	2.55567	1.96233	18.6863	32.4557	24.597	61.2833	2.426	5.50167	3.94567	7.59733	21.5657	68.9443	56.673	14.3397	10.9997	18.3773	6.07533	4.124	14.7693	1.93167	2.67633	13.298	7.82767	20.2063	19.8417	3.125	1.34367	6.91467	1.46767	87.064	126.846	4.47267	8.45267	55.6667	2.48067	11.0347	10.3967
												6.46333	2.39567	1.93133	3.36733	2.81267	2.918	56.7573	1.304	2.53867	1.92967	2.49833	83.7617	6.91933	7.36	13.1737	97.9057	1.88233	4.27233	8.834	4.89833	102.103	2.84333	2.269	5.65467		5.16467	0.968	15.3657	76.1227	9.59367	86.4317	12.0843	7.72567	17.9487	6.22167	20.4147	15.9973	14.0287
												7.19333	14.2397	13.8443	6.32733	10.1487	2.54867	13.7273	4.014	1.05767	1.43067	3.30833	22.5657	13.6373	2.518	40.8997	11.1567	3.08333	30.6813	7.061	2.87233	2.06367	110.524	7.228	30.7667	7.34933	6.18667	0.995	8.98467	59.8857	61.4607	95.9147	5.50833	4.23067	16.3317	3.18367	36.3577	61.1233	40.0597
												11.7083	3.67667	6.90233	20.7233	9.59767	2.94367	65.9223	2.06	6.33267	1.37167	6.47233	7.24667	2.57233	39.89	5.63367	0.876667	8.72133	7.19633	29.176	8.34233	3.10767	20.3153	12.658	25.5407	1.34033	5.86867	12.605	45.3377	14.7387	18.7287	73.9077	101.847	5.50867	7.51667	4.21967	4.49367	24.7493	217.748
												6.56833	2.09667	6.57933	4.38433	10.9767	14.3627	20.7123	2.941	2.67367	2.02767	191.077	7.91567	12.7043	2.30833	54.0827	13.1777	13.2613	16.5463	2.929	15.1823	25.6387	5.15133	13.742	77.9327	0.897333	3.58167	4.623	1.74667	17.4797	0.478667	75.4597	133.022	5.57667	2.54833	10.3547	7.92667	5.12333	3.58167
												3.46833	2.93767	2.03433	2.34733	3.76467	139.806	38.4443	12.115	2.02167	2.79067	113.412	20.5657	1.29033	2.87733	2.29467	7.90367	4.59333	4.39267	4.932	8.82333	7.23267	1.98033	8.036	69.3107	19.5053	7.25867	113.282	11.7177	66.6557	5.74867	12.6987	102.518	3.79567	3.95833	9.28967	13.1047	16.9693	45.0837
												4.54033	1.82367	12.4153	10.8453	3.41467	2.58467	24.4013	72.447	2.62667	9.05967	6.04833	44.6667	4.73133	32.8493	8.26667	49.9097	23.4203	7.34467	3.11	6.41933	12.0237	10.7493	12.143	17.3027	8.44533	54.6937	56.595	34.1367	57.4057	141.476	4.30167	40.0283	3.14767	5.50833	42.3297	3.75267	24.6123	48.6477
												4.77033	1.77567	5.72133	7.56633	3.82567	9.40567	7.71733	140.39	1.98767	27.5327	4.30533	21.5657	2.53433	12.3013	136.165	79.8717	2.76333	2.02367	5.579	17.9143	5.00967	46.0083	10.052	169.493	5.05333	41.9667	4.684	5.89367	56.7937	22.838	58.9447	78.4703	3.46767	2.44733	3.71967	37.1457	10.0903	111.912
												11.0483	4.39667	10.7463	6.90733	2.52767	3.69267	15.2033	118.413	2.98267	50.1827	3.07433	69.9737	1.14	7.75933	63.7367	41.9737	8.96033	3.90567	7.784	31.8733	92.2167	32.9503	5.827	3.46067	7.04933	22.7737	3.371	2.50867	49.7467	74.523	14.3457	41.2223	4.44367	1.27733	190.259	34.7197	35.6673	10.2457
												5.38133	3.16367	7.49333	25.4393	3.11467	2.05367	15.4343	46.024	8.91967	5.39267	29.8013	22.5657	1.458	31.8883	82.2037	15.1297	8.93833	6.20767	2.905	33.9593	2.44467	6.34633	22.086	52.5627	5.45833	96.4117	4.959	24.1317	27.1657	114.656	83.9427	102.862	2.69867	2.39633	33.8407	8.08567	6.82933	76.3287
												10.6033	3.88167	6.15633	19.2563	15.6987	2.67967	11.2703	26.41	1.13967	2.14167	4.34633	1.00567	2.193	32.8023	34.9027	19.0307	9.76833	3.96467	2.905	18.7953	15.9327	11.5593	9.102	46.8877	2.04633	59.8947	1.699	114.829	59.1937	130.416	94.7577	97.9083	3.21367	1.42333	18.3207	28.3387	26.5713	32.5937
												6.29233	2.30967	3.53433	18.4103	6.625	3.79167	10.4843	27.746	9.75267	2.50367	2.66233	23.5657	1.322	17.776	7.00467	1.34067	3.41233	10.2527	3.155	3.11333	46.5917	8.68833	26.043	52.2967	4.45833	12.4997	24.0563	29.6577	13.1917	1.702	128.289	223.659	4.30567	1.59533	17.3917	117.927	39.0323	34.3407
												4.19133	4.67467	2.17433	18.4473	3.419	14.0987	45.8373	55.389	1.87567	12.2987	5.76433	21.2537	2.127	28.5923	2.54767	0.541667	5.58833	2.64967	3.077	9.44433	3.98167	12.7223	11.013	17.7567	2.74733	2.25967	12.8633	23.5757	76.1337	201.875	47.5057	221.998	3.90067	2.58633	58.2857	20.031	31.2653	12.3687
												5.36133	4.25267	1.98933	6.35233	5.843	8.45367	13.3443	72.006	5.57967	2.25767		22.3617	14.201	6.33933	7.34967	34.9267	4.88333	3.00467	18.006	44.5263	9.68667	21.9733	9.886	22.8307	1.28733	38.9917	99.6023	113.415	81.2937	195.706	27.5157	26.2467	4.40467	7.43433	13.1847	11.965	22.9593	7.52467
												4.04033	4.89067	2.63533	3.16433	5.142	51.3977	45.4843	78.183	0.328667	1.42767	77.6473	21.5657	4.348	18.776	6.57367	36.5947	1.88333	9.48067	7.097	35.0613	18.0347	27.7423	13.661	89.9887	1.46733	19.2677	2.76033	1.26867	7.88667	9.293	150.375	32.2127	4.18867	1.14833	6.52567	11.155	12.5803	22.2177
												5.10433	3.54267	1.29633	15.3203	17.892	2.33767	12.9983	9.311	1.90667	6.24767	1.79533	6.83767	13.164	50.0313	55.0977	92.2067	6.19633	19.7017	21.3943	13.9753	20.9697	32.2883	5.425	27.9297	2.68433	3.08667	7.28733	9.67067	3.28967	11.171	52.0477	165.707	2.87667	1.49033	30.6137	7.405	13.0223	10.9027
												7.54333	1.98167	16.2373	2.28833	14.091	2.01467	23.8123	45.96	1.82867	2.61067	3.06333	22.5657	16.162	49.2353	9.21267	28.2337	1.91433	15.3757	3.08033	25.9063	29.8587	9.00133	9.742	43.6417	1.95733	0.282667	5.25933	106.831	134.448	6.984	25.2747	23.1587	3.94667	1.32033	5.61767	9.767	4.49833	7.68067
												4.52433	5.18367	1.89133	5.03533	2.14	1.96367	4.38833	55.844	5.90067	0.726	11.8423	101.121	17.451	19.776	149.807	40.8117	3.34733	2.48167	3.48333	2.34433	14.2897	22.051	66.361	40.0927	0.750333	20.8607	20.2093	8.54567	102.089	6.942	3.70567	96.3887	4.32667	1.71133	15.1527	14.153	28.1033	6.21467
												7.33533	1.575	4.03533	1.43433	1.461	18.4847	31.7923	13.962	2.94867	0.38	5.60033	23.5657	5.858	47.2993	49.6477	0.566667	2.00533	3.24767	9.77933	33.3123	86.6567	58.434	136.308	10.2847	4.373	2.48367	3.04433	29.5427	26.1127	35.106	44.8727	149.521	4.14167	3.74433	17.6307	4.278	38.5963	9.10567
												5.95733	4.307	13.4533	5.60233	16.45	8.23867	1.06333	3.101	2.42667	14.185	3.70433	5.13467	1.465	109.525	41.1447	28.8787	1.90333	4.55067	6.20833	47.2503	12.5987	4.434	30.394	28.1057	2.436	1.51267	101.247	102.264	25.0947	7.535	23.8897	25.6447	3.95967	3.28233	53.0907	2.201	23.1873	4.78067
												4.78333	2.83	2.618	5.74633	6.596	42.1107	5.72033	47.322	1.02267	3.939	170.918	24.5657	7.611	20.776	24.8613	45.0427	2.57033	18.1997	3.08733	3.17933	5.76367	43.062	17.333	32.7327	4.284	7.54267	52.2813	75.101	112.983	3.814	68.3757	156.873	4.05167	5.35333	3.74767	2.358	12.9483	59.0947
												7.27733	13.088	7.735	1.93433	72.098	2.50467	105.719	3.40767	4.71067	5.67	52.6133	4.387	3.072	2.88333	26.5143	0.486667	4.22333	3.42567	22.0273	18.3753	3.09967	2.284	38.358	113.67	3.9	1.36967	2.33433	9.325	133.441	47.9	38.2477	123.902	3.47667	14.2653	6.97067	13.601	88.6883	11.0187
												8.12833	12.051	5.66	1.61333	1.763	9.29067	3.19933	2.67867	1.95067	1.105	3.72033	0.999	2.901	31.6143	11.7633	109.83	5.55333	7.60567	5.60933	40.0773	3.63367	11.708	6.562	14.7897	3.354	7.08967	12.6843	1.658	97.7627	73.485	83.7617	163.429	14.2347	3.16133	2.85167	7.122	7.42333	31.8587
												9.50633	2.646	2.032	35.7043	44.073	12.6457	28.6473	6.07867	5.88867	1.473	7.37733	22.5657	16.385	21.776	20.0683	6.15833	3.02233	2.97567	7.70433	5.64733	4.28967	7.952	73.747	8.14467	2.769	0.323667	2.48333	10.958	59.502	13.713	24.5157	42.5287	3.98967	3.64333	10.7617	17.9	13.8593	21.6597
												3.42333	5.88	3.915	1.33033	44.23	16.1927	6.32333	5.86667	4.38267	2.3	1.70433	11.997	1.3	48.5693	8.88833	79.2663	4.36533	4.54967	11.8973	40.1353	7.02367	5.63	20.293	9.57267	2.69	22.2007	19.4763	0.438	80.169	74.097	11.9807	176.844	3.02767	5.35533		6.691	14.8253	18.5697
												4.80433	12.093	10.045	1.64933	6.96	19.3237	13.1333	19.8657	1.07167	2.069	0.625333	23.5657	2.437	18.776	29.1793	67.2213	2.30333	3.74967	11.7523	4.56433	6.76467	19.335	4.991	9.20567	5.721	1.42167	52.2243	99.796	8.898	186.544	86.8507	115.941	5.30667	14.3813		8.046	26.0953	14.231
												9.99333	2.288	4.377	5.70633	140.943	7.70967	23.0153	3.71567	4.46167	3.17	17.5563	72.244	5.88	30.5393	35.0103	0.860333	5.35933	2.68467	3.29333	7.92733	5.57567	36.502	62.777	84.6257	4.499	1.81667	4.91033	38.131	102.696	34.238	156.059	70.3047	5.21767	3.31233		5.816	3.52433	9.655
												5.39033	6.911	4.594	16.8983	4.182	45.2537	18.7753	24.2417	4.77133	1.28	0.556333	24.5657	2.675	62.6183	20.9163	3.31033	7.85033	2.43067	3.31633	5.94633	6.01867	7.61	35.658	62.2777	6.562	1.60467	59.2323	0.873	6.572	153.494	27.8927	94.3527	4.29367	2.07733		15.824	10.8353	4.82
												8.60933	1.493	8.025	1.05833	21.078	4.30467	9.71533	68.4637	4.69633	1.651	21.8183	6.853	2.388	19.776	28.0843	28.5903	4.43733	3.42967	8.93633	42.6053	3.35867	49.364	24.019	11.7027	4.183	22.0607	3.20133	2.392	56.442	79.931	146.164	142.739	3.75467	1.81933		18.656	4.17533	6.748
												9.86333	3.415	5.862	3.59733	12.998	17.0287	15.8993	3.01567	4.29833	19.108	0.981333	25.5657	82.582	31.4803	49.1173	194.388	3.54733	3.72967	5.81733	16.915	48.9967	4.739	1.883	11.6197	21.639	1.92867	3.28633	1.466	107.359	106.995	8.96333	149.933	4.17867	4.60133		6.381	10.5527	64.704
												2.68833	3.616	9.519	16.7353	19.643	20.5417	5.78733	30.0787	2.68033	3.786	1.93433	1.42	2.498	12.5043	50.7833	62.6713	14.4563	16.2627	12.7793	22.664	2.05867	44.802	8.748	28.1757	36.865	44.1257	8.10033	8.379	30.779	7.349	86.4173	79.0897	4.92067	4.74033		29.493	128.136	21.437
												4.16633	2.998	1.896	29.9813	5.713	153.517	6.39333	17.3417	5.39033	1.295	8.91533	83.741	4.731	20.776	97.4253	84.2693	6.84333	4.33767	3.92533	34.427	2.58067	6.362	2.234	26.9617	3.395	6.11767	194.785	29.502	1.08	43.328	8.86733	121.293	5.67267	2.22933		5.555	18.8217	2.81
												3.78733	16.331	2.708	2.71733	5.699	7.89667	9.74433	32.0177	3.20533	47.182	2.85833	23.5657	2.542	64.5633	104.408	0.310333	2.72333	4.857	34.0563	78.645	2.28033	64.98	70.744	166.187	41.857	7.91367	8.95433	4.652	163.437	152.421	88.6893	181.575	4.00167	2.67833		29.653	4.37167	18.101
												7.65933	2.44	4.521	2.36433	25.471	208.225	11.4573	2.23667	3.19233	36.437	15.6683	46.394	7.602	64.7513	143.966	139.011	4.69833	2.802	7.71133	23.957	5.91933	4.138	16.245	109.572	9.293	2.47567	7.90433	1.609	27.131	109.909	61.9683	62.7747	12.7097	15.4803		14.448	16.5957	61.155
												5.27233	11.28	5.425	1.33433	10.5067	31.1637	7.07133	21.0297	3.92333	6.156	2.89033	24.5657	106.119	21.776	22.3633	55.4473	6.01833	8.461	27.0303	18.143	34.1033	12.591	26.896	57.7897	26.191	8.53133	9.19533	1.062	5.617	91.146	89.6103	1.99367	4.81367	5.09433		19.208	15.4577	10.643
												3.20933	2.931	4.705	0.668333	3.49767	10.2967	8.11733	168.696	4.10733	6.578	5.29333	48.572	10.8	1.65633	34.2053	27.8053	15.3343	2.576	3.63933	13.81	4.79933	2.841	100.246	52.0747	2.376	11.5823	0.574333	13.992	0.987	87.772	45.9683	27.3947	5.92967	2.14567		25.799	27.8027	21.094
												3.19933	6.123	1.67	80.1693	60.2377	26.6177	18.1573	25.6757	10.7733	3.483	5.15433	25.5657	3.766	21.5993	104.591	10.7013	16.0133	6.952	6.96233	53.095	4.90033	23.154	45.501	55.5737	11.181	21.5183	172.602	1.984	0.775	64.798	153.015	3.61367	6.45867	20.0887		11.101	11.2597	31.906
												3.10633	3.385	4.29	6.36833	6.79167	22.6227	6.57433	2.17667	4.03033	0.737	17.2813	51.194	4.485	22.776	1.46933	90.7203	10.1083	8.919	8.67633	45.39	3.35733	15.473	12.048	49.9217	58.289	5.21833	2.02433	22.646	172.866	65.654	147.293	144.905	16.6737	12.2217		38.975	23.8477	16.222
												3.77733	4.618	7.115	49.8303	9.37267	2.78267	4.04133	9.83867	4.14233	6.372	27.8703	26.5657	3.256	133.789	14.3943	95.4913	28.4783	4.78	4.14333	6.657	15.1513	7.628	3.966	82.5617	0.282	2.30733	14.2673	52.754		83.417	39.6753	128.97	3.48667	1.51167		10.94	45.1157	38.709
												3.72133	3.075	4.682	8.48933	24.5917	35.6247	10.6763	2.69867	2.63433	9.492	0.987333	103.399	2.547	19.776	17.3093	93.3353	13.9713	5.968	20.4713	7.355	2.03733	6.619	78.545	58.5957	11.315	8.65833	9.98433	15.533	1.258	15.447	76.7203	13.9197	4.17867	2.63567		42.722	3.14267	3.429
												4.03733	6.768	3.58	3.52833	14.0937	1.80967	37.4243	9.68567	4.28033	8.981	20.2793	108.456	14.179	0.973333	26.8983	131.294	6.57233	13.017	3.79933	13.68	6.23133	1.84	66.39	77.9897	2.218	48.6133	0.711333	98.727	178.93	126.705	177.159	145.214	4.12867	2.42967		7.491	19.0017	6.973
												3.17933	8.255	4.318	16.5703	2.18067	2.41967	12.2783	2.39967	4.18533	2.659	1.94133		36.923	35.9533	21.9813	121.976	5.64	3.525	9.24333	25.235	9.01833	5.269	3.168	163.267	0.997	42.8013	3.00133	41.755	1.076	62.147	115.377	88.2657	4.14967	0.873667		3.877	4.36267	13.031
												5.44333	6.555	5.252	3.27233	33.4117	1.83367	8.85933	14.8307	3.23433	1.048	54.8363		34.361	20.776	8.84133	58.9853	3.292	210.408	2.01233	14.483	36.1933	3.76	6.354	15.0377	3.959	2.27233	1.28333	22.606	16.302	39.736	6.32533	188.196	4.49367	1.53667		6.411	24.3807	185.655
												3.74333	5.23	4.929	4.35033	1.81767	3.35867	31.0273	8.56067	2.54233	4.016	2.89333		10.88	4.35633	37.2203	6.75733	3.635	1.817	6.21033	34.662	5.87433	7.711	72.352	7.72867	14.261	2.94233	2.01533	18.153	11.497	49.138	52.0563	19.0027	6.00967	4.42467		4.924	26.6317	3.249
												4.12033	4.219	6.802	2.85033	107.924	4.82367	16.2143	5.03667	2.94833	0.519	3.86233		2.077	19.8887			6.06	13.74	2.48733	8.291	24.2593	2.933	1.913	114.858	7.444	26.9323	29.9463	6.069	81.135	27.348	48.5123	102.984	6.53767	14.7337		3.881	4.25767	12.713
												15.5133	6.517	2.37	6.53133	58.3197	15.8457	29.6273	5.49567	4.11533	4.483	1.14033		2.064	21.776	32.0883		3.908	2.087	22.4653	113.62	4.78933	1.012	9.819	53.2687	10.156	7.84433	35.1743	1.013	5.04767	11.67	3.28633	12.9887	5.73967	1.54167		6.308	13.6107	9.457
												4.29333	2.947	3.99	2.32233	3.26867	20.1187	13.4073	50.2857	2.95633	1.985	2.53833		18.969	29.5507	37.3633		3.309	4.709	5.46033	14.593	36.5893	2.547	22.933	115.279	11.223	57.1903	183.827	44.928	3.57367	37.214	44.8563	143.122	8.45067	3.31467		17.564	26.0507	24.8
												3.54433	6.065	2.43167	4.92833	58.1107	5.88667		1.73767	2.96133	31.773	1.25433		4.641	42.2217	165.694		16.562	4.113	4.06233	6.214	3.99633	17.503		18.1647	8.662	2.34833	2.60633	0.883	1.58467	3.394	186.75	20.9787	6.25267	3.74367		5.683	23.1777	44.803
												4.00033	2.22033	3.31567	2.81933	87.2207	17.4697		4.615	2.88133	3.879	0.491333		70.044	22.776	43.3543		4.621	4.655	10.6663	2.866	31.0163	2.243		5.05833	7.981	1.54133	4.03233	17.994	216.635	5.042	9.26433	35.2707	5.73567	9.86967		16.536	85.4387	12.413
												2.95533	41.6563	5.44167	2.16433	13.8747	13.6757		33.742	6.73633	0.237	3.12333		40.206	4.86467	64.6703		2.251	20.412	4.49233	74.414	4.09833	25.112		46.8393	6.301	1.58133	75.0673	0.419	14.3897	19.1917	95.7853	123.188	6.26367	6.27967		9.088	13.6487	19.46
												3.19033	1.49533	2.58767	29.1343	26.4667			2.309	3.42233	0.86	0.132333		53.2153	2.58167	155.903		3.185	30.3	11.7093	37.173	4.44433	27.939		48.2763	10.462	3.23433	93.2483	54.329	14.0767	23.5207	82.1253	99.4197	3.49967	4.42867		15.127	18.8777	5.164
												5.03067	3.22833	4.29267	9.31733	74.9407			56.242	3.20433	20.758	4.48233		12.0663	23.776	39.2343		1.646	37.011	17.5603	43.277	85.7503	12.216		83.2343	7.404	2.62433	55.8993	9.885	99.4077	4.48667	69.8213	48.8067	18.3837	15.4907		6.908	45.9857	7.982
												7.26467	4.12433	4.14867	22.1813	4.93867			27.718	2.29433	0.291	2.03433		64.3173	18.0737	155.757		9.927	4.05	4.02933	9.575	84.9083	3.778		72.2083	6.891	4.97933	68.5933	3.286	16.6997	5.40867	108.199	5.07567	6.25267	8.54867		22.813		5.388
												15.2127	4.38033	30.6897	8.78033	4.91767			25.214	5.57733	0.359	1.69733		43.2223	20.776	46.0523		17.425	5.096	13.0403	3.422	26.6723	3.882		12.6393	5.358	75.4783	39.2247		4.09167	7.33167	116.638	116.116		4.35067		21.23		58.77
												7.92467	7.68133	13.3627	3.69333	4.00467			21.679	3.11233	2.352	75.4753		9.38633	28.9857	13.9863		8.292	6.367	5.19433	46.967	41.6503	2.408		15.3173		12.2893	1.58467	6.846	109.363	71.3107	103.727	94.8907		21.8177		6.278		18.54
												3.62967	11.2543	7.35467	3.69133	14.5857			16.013	4.21233	1.263	0.453333		20.4933	42.1017	19.1493		8.509	33.574	26.1553	28.071	38.9053	9.577		15.8483		1.98633	7.36367	1.629	3.70867	35.2247	99.8623	134.659		2.89967		15.509		59.45
												2.61167	9.06433	55.8997	13.8903	5.20967			4.831	2.54033	0.774	14.7913		8.75833	21.776	58.9903		3.319	4.724	12.4953	2.935	3.45733	3.11		67.6273		5.45633	5.41467	72.485	99.2187	3.12267	101.92	27.4847		12.3757		5.075		12.772
												3.17367	10.5343	7.84767	16.6363	4.04767			7.14	4.83033	6.212	14.8353		4.38833	99.2707	33.3283		14.314	3.438	32.0583	2.498	31.8393	4.43233		22.8183			29.9777	93.266	66.1867	15.4427	100.375	75.5347		10.9997		20.279		18.417
												2.93467	10.8033	2.85767	24.7903	1.86767			35.741	2.66333	1.828	70.3523		62.0593	10.0147	63.9543		14.717	2.923	4.81033		3.18933	11.4023		25.0983			6.23767	21.331	31.1207	35.0887	19.6933	83.7477		12.6817		6.457		99.868
												3.38967	3.20633	14.0687	169.083	10.4677			8.873	3.35933	1.07	1.54833		11.6733	22.776			7.267		7.06533			4.39033		214.048			3.71367	4.478	1.86267	14.2637	27.8893	99.8383		2.47467		12.844		133.19
												4.08367	3.92033	3.72567	24.3573	4.32567			26.817	6.18433	0.843			44.0613	13.6487	12.6473		9.125		21.8653			4.83233		1.15733			5.02467	30.669	42.3347	74.4477	53.3703	110.923		3.67767		9.627		7.341
												5.47767	5.45533	8.25467	12.9983	6.47467			5.29	3.54933	1.494	0.0423333		149.065	84.3557	24.6113		12.376		31.7603			16.9883		69.6023			3.35267	10.119	11.1937	20.7247	126.419	109.009		3.89467		37.692
												2.86667	13.9423	3.13567	14.5293				10.043	4.44433	5.292	2.46933		2.95033	23.776	66.2163		6.911		2.72633			3.59933		36.6073			2.96967	7.901	73.6227	54.8207	101.294	147.01
												4.04167	1.94533	4.99667					6.082	4.70633	29.789	4.06633		5.14133	18.8647	4.38433		4.406		3.27333			24.7393		68.9543			81.6287	1.838	8.65467	120.938	42.1503	145.096
												8.15067	8.22233	3.59367					23.607	3.20633	2.341	4.83467		39.6113	3.53467	43.9253		5.973		5.43133			4.49433		72.9553			2.80367	1.479	123.117	2.43367	50.3963	51.8903
												3.69867	8.08933	70.8277					2.613	2.03933	2.63	29.5577		2.96633	24.776	5.63433		4.353		20.4783			3.90033		21.9363			2.36867	2.08	125.218	142.777	31.1843	36.8893
												4.62267	14.7873	4.19667					47.06	2.93233	2.015			2.99433	29.2337	1.16933		18.24		67.4253			14.3953		3.90433			14.9637	7.248	131.026	2.27267	18.2943	203.703
												6.24267	4.48733	8.76067					26.865	3.58833	4.709	0.0836667		22.3993		101.687		4.922		3.38633			32.0633		55.9543			11.0437	14.138	135.533	9.98167	176.231	19.3153
												4.22667	17.5283	2.47067					76.939	2.08233	3.074	2.05667		23.7353		82.1333		4.089		12.4433			3.71133		11.2443			4.96067	59.605	137.385	131.379		3.98033
												5.46867	9.40033	9.94667					37.177	4.50333	3.714	0.0296667		4.43833		45.6283		6.896		9.65333			6.53733		8.54333			2.88667	30.889	41.9357	16.2047		54.0293
												5.00967	3.92433	8.69267					1.722	8.38233	6.589	8.18967		4.15633		4.17233		3.492		3.45433			7.00233		69.7743			11.4147	81.462	122.572	20.6107		122.798
												5.45867	8.61633	3.15867					2.004	2.80733	1.62	0.306667		39.9953		42.1873		3.735		44.4103			11.3453		9.68233			4.09767	76.99	97.2197			9.50333
												3.08467	11.1533	4.23267					52.039	2.19733	29.094	4.76967		6.37733		138.163		2.553		97.1613			5.53233						13.738	118.941			28.7763
												3.71567	1.97633	7.00267					27.561	2.08033		0.353667		226.941		1.87533				43.4023			12.1373						2.925	59.2047			33.0983
												2.92067	3.06533	4.18167					5.806	3.41233		96.1027		4.46333		102.087				209.849			39.4293							22.7277			181.28
												2.22867	7.14233	2.35367					76.804	3.20533		6.44967		5.04433						15.5263			12.2323							26.4377			42.4323
													11.1883	5.11567					109.855			2.19567		74.9253						40.5803			19.0803						136.656	26.2547			3.71033
														6.46967					11.149			0.0356667		2.67333						5.78933			6.08333						78.586	24.1667			29.0193
														10.1827					16.695			0.301667		11.6093						23.1083			3.947						29.313	23.1287			1.20833
														4.76167					70.462			0.800667		67.0183						21.5703			1.748						4.284	2.03267			1.47533
														5.31267					75.303			0.811667								21.9753			38.676						158.267	59.4037			122.923
																			58.054			0.959667								6.60933			26.274						1.835	3.44067			119.392
																			2.571			0.756667								4.13833			33.808						15.869	50.7917			171.518
																			15.21			18.4307								13.4073			7.91						126.921	47.7657
																			7.403			2.03067								6.23433			4.833						119.235	3.00867
																			22.383			198.566								27.5423			22.042						9.566	101.209
																			68.318			6.86267								1.77133			7.13						2.793	129.506
																			12.139			208.159								15.8263			8.981						79.746	2.81067
																			42.816			71.5157								78.1583			26.643						28.913	3.68867
																			8.13			5.74967								7.32833			14.792						18.121
																			3.023			0.811667								15.0563			5.206						13.557
																			10.623			10.9047								2.77333			30.534						37.258
																			47.227			3.72467								3.92633			2.595
																			42.667			1.35467								3.33633			35.01
																			14.624			61.4637								8.83233			17.873
																			8.274											3.64233			22.658
																			6.574											15.2573			3.116
																			45.515											2.82033			17.241
																			62.365											6.22933			24.418
																			33.483											7.54233			6.043
																			73.237														2.77
																			14.176														5.775
																			55.184														18.865
																			58.014														3.976
																			4.37														4.754
																			33.922														58.371
																			20.881														39.52
																			20.949														159.041
																			60.084														49.979
																			42.661														5.919
																			37.099														11.542
																			43.504														4.289
																			17.214														3.597
																			12.133														2.482
																			31.236														2.328
																			9.333														23.233
																			96.215														22.803
																			14.281														20.268
																			28.976
																			7.779
																			15.119
																			11.406
																			29.643
																			45.776
																			41.45
																			38.848
																			13.019
																			47.021
																			23.157
																			30.548
[truncated: 18 more columns]

## Sheet: S2B Fig
treatment	A	B	C	Mean	SD	p-value (anova vs NT)
NT	6.47059	9.86842	10.6061	8.98169	2.20573
HducCdtB D273R	6.94444	11.3402	11.7021	9.99559	2.64856	0.7795
EcolCdtB H153A	5.91398	7.17949	7.65766	6.91704	0.900979	0.4155

[truncated: 6 more sheets: S3B Fig, S3D Fig, S3F Fig, S4A Fig, S4B Fig, S8B Fig]
